# Supplementary material for: Short-term heavy drinking in a non-human primate model skews monocytes toward a hypo-inflammatory phenotype
Source: Front Immunol. 2025 Jun 23;16:1606092. doi: 10.3389/fimmu.2025.1606092 (PMC12229841; doi:10.3389/fimmu.2025.1606092)
Supplement: Supplementary Table 1 — Cluster markers calculated using the FindAllMarkers function in Seurat. [file Table1.xlsx]

## Sheet: Sheet1
Supplemental Table 1
Cluster markers calculated using the FindAllMarkers function in Seurat
p_val_adj < 0.05
avg_log2_fc > 0.4 or < -0.4
Mono1	p_val_adj 1	Mono2	p_val_adj 2	Mono3	p_val_adj 3	Mono4	p_val_adj 4	Mono5	p_val_adj 5	Mono6	p_val_adj 6
IFIT1	0	CCL20	0	POLG2	4.51385e-235	KCNQ5	0	ENSMMUG00000055606	0	FNIP2	0
ENSMMUG00000003272	0	CCL4L1	0	HEXIM1	9.70277e-125	TMEM117	0	CALN1	0	SPAG9	0
HERC5	0	ENSMMUG00000008111	0	ENSMMUG00000041076	1.71592e-237	GPAT3	0	GPC6	0	NR3C1	0
IFIT2	0	ENSMMUG00000054210	0	MTO1	7.64357e-57	PPARG	0	GALNT17	0	ATP13A3	1.00359e-246
ISG15	0	CCL3	0	LYZ	0	TBC1D8	0	CDH13	0	CD44	1.66041e-170
SCIMP	0	ENSMMUG00000042343	0	UBB	2.01337e-250	MSI2	0	PTPRT	0	MAP4K4	0
TNFSF13B	0	TNIP3	0	HSPH1	4.14389e-112	CDK14	0	RYR2	0	ATP6V1A	6.62203e-184
IFIT3	0	IL10	0	ZFP36L1	3.61334e-118	MMP19	1.29909e-255	CSMD3	0	PICALM	0
ENSMMUG00000058644	0	ENSMMUG00000058233	0	S100A9	5.62501e-63	ARHGAP10	0	PTPRG	0	KYNU	3.47483e-126
IFIT5	0	CXCL3	0	HSP90AA1	0	CYP27A1	0	RBFOX1	0	ENSMMUG00000054358	1.18309e-90
MX2	0	LCN2	0	CD52	9.82099e-66	ABCC4	0	RBMS3	0	TXNRD1	2.30058e-153
FPR3	0	F3	0	TUBB2B	1.3057e-73	OSBPL8	0	MAGI1	0	RUNX1	0
OAS2	0	IL1B	0	TNFRSF10A	9.15987e-47	MACF1	0	CTNNA2	0	TRPS1	0
MX1	0	IL1A	0	GPR183	2.43309e-92	JARID2	0	NPAS3	0	NFKB1	2.69236e-283
LTA4H	0	MMP10	0	YEATS2	3.38325e-101	TBXAS1	0	MDGA2	0	LIMS1	6.63327e-104
IFI44	0	PTGS2	0	RSRP1	1.16078e-54	ZMIZ1	4.28215e-231	MACROD2	0	ENSMMUG00000006165	5.28583e-198
IFI44L	0	SFR1	0	ANXA1	1.16987e-147	SERINC5	1.705e-195	KCNIP4	0	WTAP	1.27022e-117
IFI6	0	TNFAIP6	0	NSA2	2.81559e-118	MYO10	0	CSMD1	0	ST3GAL6	0
PSMB8	0	INHBA	0	GPCPD1	1.15545e-26	LARGE1	1.74999e-287	DMD	0	COX3	3.56011e-122
ENSMMUG00000064224	0	CXCL8	0	CLK1	1.84317e-72	GRK3	0	BEND5	0	GBE1	2.45636e-103
LAP3	0	PTX3	0	EIF4A2	2.45995e-24	CDYL	6.93722e-265	SORCS1	0	RALGAPA2	0
FAM111A	0	TRAF1	0	THBD	5.34532e-74	LIPA	0	DCC	0	SLC7A11	2.11701e-88
SAMHD1	0	SAV1	0	TIMM23	1.57966e-46	TBC1D2	3.19284e-280	MAGI2	0	SIK3	0
EPSTI1	0	MT2A	0	TSPO	8.84899e-44	SDC2	0	ERBB4	0	ND2	5.89894e-187
SRGAP2	0	SOCS3	0	VEGFA	2.38542e-46	NCK2	0	PATJ	0	IFNAR2	1.17993e-119
CTSD	0	SERPINB2	0	SARAF	4.87087e-51	ARHGAP24	0	LRP1B	0	MAP3K20	0
CYBB	0	ACOD1	0	ENSMMUG00000012203	2.1232e-110	TRIO	0	SDK1	0	RAB7A	1.9487e-152
RGL1	0	ENSMMUG00000062852	0	GADD45B	8.32175e-126	ENSMMUG00000008587	0	ADGRL3	0	NEDD4L	0
MRPL52	0	MMP1	0	PPP1R10	2.918e-31	TIAM1	0	NRG3	0	LYN	7.57374e-169
CXCR4	0	B3GNT5	0	DYNLL1	1.05155e-95	RABGAP1L	0	NKAIN2	0	TFPI	1.54421e-279
PSME2	0	GCNT2	0	DNAJA1	1.98556e-83	MAST2	1.42679e-166	CNTNAP2	0	ERBIN	1.3991e-142
EMP3	0	NBN	0	KIR3DH	2.19753e-53	AKR1B1	1.22104e-174	CACNA2D3	0	ADAM17	3.72965e-210
ENSMMUG00000017890	5.5908e-289	RHOU	0	HBP1	1.09654e-35	PPP3CA	0	DNAH9	0	GSAP	1.10031e-116
ATOX1	0	G0S2	0	ENSMMUG00000058919	1.70694e-32	IMMP2L	7.60863e-131	DSCAM	0	RBM47	2.57166e-75
IFI30	0	EXTL3	0	ARRDC3	1.31398e-35	ABCC1	0	USH2A	0	FNDC3B	0
CCR1	0	PMAIP1	0	TNFSF14	3.34388e-41	SPIRE1	0	PCDH9	0	ZFAND3	6.64205e-204
PTPRC	0	EHD1	0	SERTAD1	3.21564e-41	ASAP1	0	PCDH15	0	PIK3CB	0
PARP14	0	NXPE3	0	ENSMMUG00000062350	0	ACVR2A	1.03102e-150	NRXN1	0	COX1	1.26871e-130
STAT1	0	IER3	0	CCNL1	1.98437e-96	PRKCA	0	CADM2	0	PDCD6IP	2.17002e-65
CD274	0	EREG	0	CHORDC1	1.64395e-07	GSR	0	PRKN	0	ANTXR2	3.46135e-200
MMP14	0	PNP	0	RPL6	0	TPST1	2.45108e-174	CACNB2	0	OSBPL8	0
IFI16	0	IDO2	0	HSPA8	7.46976e-148	SERTAD2	0	DPP6	0	QKI	1.24456e-165
CD14	0	TNFAIP3	0	NCOA4	9.30288e-222	PDCD6-AHRR	7.88836e-190	GALNTL6	0	COX2	1.68328e-145
TRIM5	0	BIRC3	0	ENSMMUG00000005593	0	SMARCC1	1.84473e-271	GRID2	0	RAP1B	3.5727e-94
MPEG1	0	PLEK	0	NME2	3.60443e-19	ADK	2.87032e-278	TENM3	0	ENSMMUG00000052424	2.54494e-214
KCNH7	0	TNF	0	TRIM72	1.10953e-36	EXOC6B	6.42085e-248	DLG2	0	DAAM1	1.29275e-256
STAT2	0	ENSMMUG00000049824	0	ITGA5	2.87813e-41	GNPTAB	2.96417e-168	DPP10	0	ANKRD12	1.0716e-126
DTX3L	0	IL7R	0	SH3BGRL	1.95414e-11	RCOR1	5.8266e-256	HPSE2	0	NFAT5	2.10867e-236
PSMB6	0	FARS2	0	ENSMMUG00000064329	1.82525e-16	GCLC	2.1054e-203	CTNNA3	0	ND4	4.16641e-143
VAT1	0	FCGR2B	0	RPS9	1.36977e-279	VKORC1L1	1.00259e-171	SPAG16	0	BAZ1A	1.41769e-146
GBP3	0	MAP3K13	0	GNAL	2.20065e-14	TULP4	4.7941e-188	SUGCT	0	B4GALT5	3.16935e-190
ACO1	0	BCL2A1	0	DNAJB1	7.21885e-18	PHLDB1	2.70959e-150	PARD3B	0	ALCAM	6.65046e-104
GABARAP	0	MRPL39	0	SYF2	1.95679e-32	ITPR2	0	CNTNAP5	0	HNRNPC	8.19816e-150
SMCHD1	0	SLC30A4	0	SHE	2.87347e-21	BTBD11	1.33523e-142	ENSMMUG00000054160	0	TRIO	0
RNF213	0	RNF175	0	RPL39	0	ATP8B4	0	IL1RAPL1	0	ELF1	6.50154e-169
ENSMMUG00000047481	0	ENSMMUG00000046641	0	RPL12	0	SCARB2	4.13196e-209	PRKG1	0	CPM	5.16139e-92
SEMA4A	0	ENSMMUG00000008604	0	RNGTT	0.00139673	VAV3	0	KIF26B	0	ATP6	8.39824e-132
ENSMMUG00000052293	0	SLC39A8	0	RPLP1	0	GLIS3	4.09066e-217	NRXN3	0	MAML3	0
TMEM50A	0	PLAUR	0	VCL	2.13286e-54	CHST11	5.59495e-182	SCHIP1	0	EPS8	0
RPS19BP1	1.11962e-294	TEX2	0	RPS24	0	HS2ST1	2.53033e-135	FHIT	0	MED13L	2.62953e-190
HERC6	0	BATF	0	KLF10	3.37388e-11	HIPK2	0	GPC5	0	ITGAV	0
CTSB	0	PELI1	0	RPL30	0	SLCO3A1	2.80798e-124	NAALADL2	0	CD109	0
CLEC4A	0	TNFRSF1B	0	CRIP1	5.38357e-11	MAN1A1	7.44578e-191	ANKS1B	0	CPQ	1.41441e-287
FTH1	0	PIK3AP1	0	DDIT3	1.12942e-06	MAP4K3	1.3018e-158	SGCZ	0	SNX9	9.05722e-166
WARS1.1	0	ZC3H12A	0	ENSMMUG00000003073	3.23522e-216	IDE	1.0034e-121	ACTR3B	0	NHSL1	0
OASL	7.38169e-234	ENSMMUG00000062254	0	TMSB10	0	GNAQ	0	AFF3	0	HIPK2	0
JTB	0	PRDX6	0	ENSMMUG00000064692	2.68733e-19	ITGAL	3.85921e-183	CACNA1A	0	NRIP1	0
OST4	0	NEURL3	0	S100A6	0	MYO1E	2.28052e-138	NEGR1	0	ZC3H12C	2.83692e-166
PRPF31	3.84973e-285	TRAF3IP2	0	RPL18	3.39691e-278	SSBP2	1.8641e-168	EYS	0	APLP2	1.65426e-51
AKR1C1	2.3369e-221	TFRC	0	WBP2	4.47147e-09	TMCC1	3.35097e-135	PCCA	0	ABI1	8.06983e-59
CAPG	0	ID2	0	ENSMMUG00000004545	0.00021284	RSRC1	1.85108e-139	LRBA	0	SERPINB2	0
GSTP1	0	APOBEC3A	0	ENSMMUG00000022489	0.000326939	NSF	1.20962e-170	DLGAP1	0	ENSMMUG00000046641	4.13922e-300
MBD3	0	NFKBIA	0	C18H18orf32	8.9575e-199	MRTFA	1.48115e-269	TMEM131L	0	SYK	1.09958e-147
ENSMMUG00000012419	0	TCF7L2	0	PAIP2	1.37955e-22	TEC	2.34513e-138	KIAA1217	0	ENSMMUG00000053089	5.42396e-229
PSMA2	0	DNAJB1	0	RPL7	2.2471e-28	RBM47	0	ERC2	0	MED13	1.28586e-124
UQCC2	8.60158e-252	ENSMMUG00000051073	0	ENSMMUG00000017466	3.09557e-37	CPQ	0	PDE4D	0	CSNK1A1	1.55983e-83
BAX	2.80516e-279	TBC1D9	0	RSRC2	2.1154e-54	MLLT10	2.61812e-177	AGAP1	0	RAB1A	8.20145e-35
ENSMMUG00000049722	2.69305e-256	ITGB8	0	ZBTB1	1.32931e-20	PLCB1	5.4972e-221	AUTS2	0	MGAT5	0
FLVCR2	1.60688e-297	CPD	0	CKS2	3.56378e-11	TCF12	6.33296e-295	TTC28	0	DENND5A	0
PLSCR1	3.17849e-192	ARG2	0	RPL13	1.24382e-116	MBNL1	4.84779e-282	CCSER1	0	ITGAX	1.58888e-72
ELOB	0	ENSMMUG00000011711	0	RPL10	0	UBE2G1	0	PDZD2	0	PITPNC1	0
UBL5	0	SELENOK	0	PRDX5	3.45141e-11	MAPK8	1.08736e-115	CAMK1D	0	RABGEF1	5.71369e-263
APOBEC3A	0	CCL2	1.31841e-275	ENSMMUG00000002320	4.50331e-221	BAALC	5.78906e-74	WWOX	0	IGF2R	4.06875e-211
NDUFB2	0	TLR2	0	ENSMMUG00000061044	0.0275729	CRTC3	9.39553e-110	STX8	0	GNAQ	2.39214e-283
AKR1A1	3.04609e-242	OGFRL1	0	HSP90AB1	1.02829e-168	PID1	0	MCM10	0	ATXN1	1.7006e-192
PI4K2B	1.04566e-269	POLD4	0	EMP3	6.29713e-151	RUNX2	1.34695e-143	FRMD4A	0	ASAP1	9.98924e-127
TYROBP	0	MAP1LC3A	0	CNBP	0.000226868	STAU2	8.72912e-187	BCAS3	0	SRGAP1	2.57054e-191
DHX58	7.87054e-240	SRI	0	RPL32	0	ANKRD11	6.36835e-219	EPHA6	0	NOTCH2	3.41223e-161
TMBIM4	5.3458e-219	INPP4B	0	ACTG1	4.18106e-48	GATAD2B	1.10748e-200	ADARB2	0	SLC38A1	9.24746e-117
NEURL3	4.68298e-222	UPP1	0	S100A4	2.28508e-234	PRR14L	1.82365e-158	RAP1GAP2	0	DAPK1	8.92386e-66
CD86	0	ANXA6	0	MAP1LC3B	3.6059e-183	UBASH3B	2.24442e-109	SIPA1L3	0	IL6ST	5.39736e-292
NARS1	8.30777e-244	RIPK2	0	HMGA1	3.02957e-09	TAOK3	0	ENSMMUG00000007426	0	ATP8B4	2.13525e-194
GNAI2.1	0	ISG20	0	RACK1	7.9521e-61	MAP4	8.26518e-117	ROBO1	0	GPBP1	1.55067e-112
NDUFB4	0	SMS	0	RPS3A	7.13967e-283	SNX9	0	INSR	0	RTN4	4.6385e-67
HINT1	0	ENSMMUG00000056654	0	RPL36	4.34163e-177	UBR3	5.90689e-190	FAF1	0	AGO2	0
PRDX1	0	CCL18	2.43967e-172	PSMA7	1.63671e-63	RAPGEF1	0	GPHN	0	ASH1L	4.18359e-110
CTSH	0	MXD1	0	ENSMMUG00000003412	1.06672e-279	RPS6KA3	9.27051e-228	SNX29	8.40181e-231	ZSWIM6	4.74169e-184
TAPBP	3.29639e-294	IL1RAP	0	ENSMMUG00000015563	0	LARP4	7.18909e-101	CDKAL1	0	KIF13B	0
NT5C3A	3.1134e-204	PDE4B	0	RPL13A	1.4272e-143	CD200R1	1.72593e-121	KCNMA1	0	ELL2	6.60504e-254
ATP6AP1	0	CTSC	0	RPL35A	1.67115e-231	CD109	0	TANGO6	3.17792e-272	CUX1	2.61737e-203
GNG5	0	BTG1	0	SRSF2	2.03678e-06	HPS3	2.66033e-131	ASTN2	0	AMPD3	3.80491e-155
NINJ1	0	FOSB	1.87681e-266	RPL24	0	ATXN1	0	PRRG1	7.41819e-194	TP53BP2	0
DDX58	0	PLSCR1	0	RPS21	2.04824e-246	SMG6	1.43027e-147	KIRREL3	4.61333e-182	CYTH1	1.4131e-231
ATP5PF	1.6421e-288	GPR141	0	ENSMMUG00000055627	8.59206e-13	ASCC3	5.77696e-227	TNRC18	3.62112e-176	ITCH	3.17293e-117
TNFAIP2	1.82186e-257	ERG	0	RPS16	1.31091e-178	ENSMMUG00000063316	5.07584e-124	NADSYN1	1.42267e-132	RAD51B	4.34906e-145
BRI3	0	SERPINA1	0	BRD2	6.51662e-44	NUMB	3.13651e-250	TNRC6B	2.64813e-243	STAG1	2.24183e-95
COMMD6	0	TIMP1	0	ATF4	8.10093e-80	ARID1B	4.98378e-135	ENSMMUG00000055489	8.80566e-154	IQGAP1	2.07362e-51
TMEM123	0	SLC16A10	7.31902e-268	ENSMMUG00000063198	1.88888e-09	MEMO1	1.39976e-197	MYO1D	4.58661e-199	SIPA1L1	5.91757e-177
CASP1	0	ETS2	0	CTSS	3.33073e-58	ZBED1	8.72189e-118	NUP214	1.02416e-193	WNK1	4.59837e-155
GLRX	8.90792e-273	ICAM1	0	S100A10	0	ARHGAP26	7.96008e-256	PALLD	3.59267e-244	LARP4B	1.6544e-146
IK	6.33272e-239	CREM	0	RPS23	2.76106e-262	ABL2	6.25862e-185	HIP1	3.00807e-232	MBP	1.11406e-56
TXNIP	0	AIM2	0	RPS12	0	TRPS1	0	SMYD3	1.4629e-249	PBX3	2.67213e-181
NCBP2	1.38971e-236	SERPINB9	0	RPS28	0	LIMK1	2.46962e-210	RERE	2.76731e-147	DYM	4.5975e-283
LILRB4	6.44163e-213	HSD17B4	0	SGK1	6.85415e-90	PITPNC1	4.77539e-206	PHACTR4	1.01623e-108	ATP2B1	1.05536e-168
LSM7	2.18483e-217	GADD45B	0	RPS26	0	ZNF148	8.03543e-117	GTF2IRD1	8.33325e-145	ETS2	3.94206e-104
LGALS3	0	METTL6	0	ENSMMUG00000006608	2.06376e-47	ELMO1	1.60814e-223	NBEAL1	3.32873e-95	JARID2	4.6176e-273
SP100	0	RIPOR2	0	RPL28	1.23004e-294	WDR70	7.12385e-99	DEAF1	1.59418e-60	KPNA4	1.89435e-191
COX5B	0	MFHAS1	0	RPL10A	3.78621e-123	SENP6	1.75036e-136	DENND1A	2.68517e-95	ATP2C1	4.02553e-61
RBX1	0	ITGAV	0	EIF4A1	4.84265e-85	SLC24A3	5.57693e-166	CLIP2	1.62724e-109	PFKFB3	1.457e-219
MSC	9.38105e-241	ENSMMUG00000041076	1.86625e-80	BTF3	9.977e-11	PPHLN1	1.96655e-92	HECTD4	2.92359e-87	ND3	1.28302e-115
ATP6V0E1	0	CD200	2.25706e-160	CFL1	8.25361e-37	KANSL1	5.94019e-132	LRMDA	1.13679e-109	RALA	2.2657e-63
NMI	4.1815e-273	ABCA1	0	PLIN2	1.29146e-47	LRRC8D	1.81709e-111	EXOC4	1.93369e-105	MRPS6	3.18218e-232
TNFRSF14	2.45004e-200	PIM3	0	RPL22	1.4387e-110	ENSMMUG00000058818	3.48926e-87	TMEM117	1.07687e-175	DENND4A	7.84265e-148
SYN2	1.4654e-229	DUSP16	0	BHLHE40	4.78512e-13	GSN	1.8182e-277	FAM172A	6.89685e-73	PAFAH1B1	6.31932e-100
CIR1	9.7193e-198	PPP1R15A	0	RPS5	1.31635e-114	UBE2E1	2.46625e-74	ADGRB3	5.35194e-125	XYLT1	0
C15H9orf78	2.38072e-268	HMGB2	0	LAPTM5	2.5037e-53	DOCK10	1.54268e-63	WDR70	1.03003e-86	UBE2H	2.08513e-200
GPNMB	1.53969e-229	DENND5A	0	RPL27	1.75253e-179	AEBP2	2.72753e-152	BABAM2	5.64194e-82	ACOD1	8.72122e-105
EIF2AK2	0	SLC2A6	0	RPS13	1.01487e-260	PBRM1	6.75741e-137	IMMP2L	2.06082e-151	FBXO11	1.92074e-168
CREG1	1.07002e-227	LRRC40	0	SKIL	2.31419e-05	THADA	3.51474e-149	ZBTB20	8.94555e-152	ZNF267	2.93869e-133
PSME1	0	TRIM24	0	FAU	2.56998e-286	SPEN	4.00927e-135	FMNL2	2.93122e-192	UBE2E2	3.25419e-185
ENSMMUG00000007657	2.33242e-207	PM20D2	0	ELOA	1.0086e-236	FOXJ3	1.55811e-85	SBF2	1.24467e-86	PID1	1.51977e-40
NDUFA2	0	ELOC	0	RPL26	2.09701e-67	RASAL2	3.33545e-112	CYB5R3	4.05088e-57	VAV3	4.13866e-151
ZFYVE26	8.95913e-296	CTSL	0	RPL35	4.43749e-160	SNX13	1.54204e-82	MAST2	1.30863e-71	CLIP1	2.00187e-150
MGST3	1.55907e-249	TNIP1	0	ENSMMUG00000004441	2.27753e-243	ERC1	4.21492e-155	YWHAH	3.30659e-45	ENSMMUG00000008587	9.52656e-298
RBBP4	0	mml-mir-147b	0	YWHAG	4.27516e-108	RNF115	8.2115e-90	KCNQ5	6.44028e-239	TBC1D9	0
ATP6V1B2	0	ABHD17B	0	RPL5	1.16579e-57	MAPKAP1	1.76612e-99	VKORC1L1	2.48455e-54	ZHX2	0
ENSMMUG00000051239	0	TP53BP2	0	RPL3	8.08745e-53	RRP1	3.48327e-128	SSH2	2.83466e-76	PRKCA	2.06285e-285
TINF2	5.76342e-231	NFKB2	0	TMSB4X	0	PBX3	1.62798e-274	BNC2	1.79711e-136	FNBP1	6.85876e-70
HEXB	0	CASP4	0	GAPDH	1.17679e-51	MAPK1	4.44726e-134	SPIDR	8.74773e-65	NDRG1	1.31938e-20
NDUFS6	2.26591e-192	SERPINB1	0	TYROBP	5.98539e-83	SLC49A4	1.21664e-79	TBC1D5	5.3065e-60	MANBA	4.60538e-86
CYP1B1	0	SOD2	0	CHKA	8.99248e-11	WASF2	7.95121e-131	PHF20	8.46207e-46	IRAK2	5.23067e-214
RNF181	4.36779e-217	ST3GAL6	0	RPL7A	6.05178e-117	AAK1	1.99576e-209	AARS1	6.65902e-56	UBAP1	1.13948e-147
ENSMMUG00000056793	0	TRIB1	0	ENSMMUG00000015270	1.25161e-206	SLC25A13	5.26191e-134	NRG1	5.96453e-102	NCOA3	3.37817e-44
CBX3	2.78707e-175	RBM17	0	RPL9	1.72627e-259	SBF2	5.0396e-76	ANKRD44	4.19376e-40	JMJD1C	5.58586e-74
LIPA	0	ARF1	0	RPS11	3.96401e-162	BMPR2	4.84622e-126	LARGE1	3.46069e-139	DOCK4	7.06513e-65
CXCR5	2.83915e-225	ENSMMUG00000015274	0	EIF4G2	3.27807e-187	FN1	4.31942e-102	MICU1	2.72354e-57	CAST	5.62922e-90
ROMO1	0	ECE1	0	UBA52	6.38265e-289	PAN3	2.45578e-144	SMG6	2.05208e-64	CCSER2	7.00063e-286
RAB8A	5.72963e-172	IRAK2	0	RPL19	2.19851e-110	FRS2	2.23116e-73	RIPOR2	3.07948e-50	ECPAS	3.31512e-160
PFN1	0	SLC1A5	3.10815e-290	ASAH1	2.3807e-52	NPLOC4	3.72511e-76	RASSF3	7.95807e-43	ATP6V0D2	1.72189e-269
C5AR1	0	CKS2	0	HNRNPH1	3.9584e-47	SND1	1.00672e-198	TNRC6A	7.92443e-30	CCNY	0
SLC49A4	3.59138e-289	CYCS	0	ACTB	1.05297e-227	GRAMD4	9.74034e-158	R3HDM2	4.85197e-38	TIPARP	7.07008e-49
OXR1	1.17932e-226	DHRS7	8.02885e-247	ENSMMUG00000003867	8.24609e-252	MTREX	2.65944e-91	ARHGEF2	2.17125e-22	ADORA2B	4.40523e-25
GRN	0	C15orf48	0	ETF1	1.33206e-06	WWC2	1.14552e-88	FCHSD2	8.63853e-38	GNB1	5.53721e-120
ATP6V1FNB	0	CSGALNACT1	0	HNRNPH2	1.81982e-139	LRPPRC	2.33123e-92	ENSMMUG00000063316	1.69818e-26	GLS	1.13667e-141
WDR83OS	0	HMOX2	0	RPS7	1.58041e-160	SLC12A6	3.6885e-102	KDM2B	5.6413e-21	CORO1C	5.10332e-83
SRP14	0	NANS	1.22365e-257	HMOX1	5.0658e-62	CDK13	5.92568e-176	NSD1	1.56574e-24	EPB41	2.44087e-67
SELENOS	0	RIN2	4.21901e-249	RPS14	1.59288e-113	TLK1	1.5268e-87	EIF4G3	3.52281e-34	KMO	2.38889e-40
ENSMMUG00000063609	1.35813e-184	PFKFB3	0	RPL8	5.56035e-70	SLC23A2	0	FOXN3	4.14478e-43	RAB10	8.56051e-23
ATP5MG	0	ZNRF1	0	PFN1	7.40723e-25	LYST	8.43159e-63	SOS1	8.04075e-35	ARIH1	1.87511e-123
NIBAN1	3.96829e-134	CSRNP1	0	GCN1	7.11441e-121	FNDC3A	3.90419e-240	KDELR2	3.48379e-28	SH3KBP1	8.01018e-42
COPE	7.49409e-193	B4GALT1	0	VPS37B	0.0052128	BIRC6	1.10347e-208	ZNF609	1.44705e-40	PSPC1	2.13542e-129
LAMP2	0	BLVRB	0	TIPARP	4.30684e-52	PTPN9	5.22681e-74	CDK14	2.29707e-92	SDC2	5.36972e-75
ATP6V1D	6.79913e-271	SLC25A37	6.62778e-247	ENSMMUG00000013429	3.09157e-228	UBE3C	4.41431e-65	ADK	1.47454e-105	TRAF3	9.93467e-80
ENSMMUG00000013289	0	CD44	0	TBC1D24	1.37905e-263	AFF1	4.7296e-80	ARHGAP35	7.43156e-28	RAPGEF1	4.96744e-65
EIF2S2	0	RABGEF1	0	ENSMMUG00000063637	1.84379e-56	ZMYM2	6.45574e-116	MKLN1	1.80616e-35	P2RX4	2.17752e-35
SPCS3	3.59825e-217	ARF4	0	ZC3H10	1.70847e-30	CUL4A	1.00629e-70	CAMTA1	4.43482e-34	ARHGAP24	3.21839e-190
ATP5F1E	0	CSTA	9.43725e-258	RPL34	6.00092e-229	MAML3	2.53505e-187	ENSMMUG00000054358	2.37453e-140	APP	1.20316e-147
LDHA	1.39529e-195	SEC61B	0	RPL38	2.51537e-219	MARK3	1.95993e-153	EXOC6B	3.1522e-84	NUMB	2.51407e-119
TRIM22	1.45161e-245	SERPINB10	0	WTAP	4.09969e-171	BAZ2B	4.17148e-60	ENSMMUG00000062012	6.17771e-16	ENSMMUG00000063272	4.1293e-46
ADAR	8.7023e-227	COX17	0	ENSMMUG00000058755	1.56812e-266	AKT3	1.02368e-76	TBC1D8	6.64714e-82	NUP98	4.00838e-152
THBS1	0	ZHX2	0	CST3	5.48581e-11	OLA1	5.14989e-83	DTNB	8.97703e-35	FNDC3A	6.51636e-74
PSMA4	8.82988e-246	THBS1	2.00496e-214	CD74	1.97338e-208	MDFIC	9.58603e-132	CSNK1G1	9.24482e-28	DDX60L	1.47749e-73
ENSMMUG00000022428	0	DDX3Y	5.61286e-214	MAP2K3	1.53216e-13	GPNMB	1.41089e-139	SRRM2	3.61192e-07	CREBBP	5.4959e-112
SNX2	0	ETV3	0	CPEB1	1.92843e-26	TRAF3	5.49237e-245	SMARCC1	1.88158e-27	WAC	2.03569e-47
IDS	0	LAT2	0	RPL23	1.25713e-114	CEP85L	3.35876e-106	FBXL20	5.63912e-41	VMP1	1.12172e-32
COX7A2	1.14899e-158	NRIP1	0	MORF4L1	5.14083e-06	ATP9B	1.09398e-257	ERC1	3.01505e-30	AHI1	5.63336e-213
DNAJC8	5.67243e-291	APLP2	0	EFHD2	9.63018e-12	EIF4G3	6.94322e-74	KDM4C	1.10369e-15	ABCC1	5.42405e-19
CWC15	5.39976e-214	HSPA5	0	RPS29	1.53968e-292	PRRC2B	1.28172e-95	BAZ2B	4.02613e-15	FAM107B	5.29792e-81
TEC	4.11058e-263	HIVEP2	1.34297e-269	ENSMMUG00000060287	4.66648e-11	STXBP3	6.65617e-76	RABGAP1L	5.27507e-105	USP34	6.05033e-108
ENSMMUG00000048030	1.57327e-273	IL15RA	2.55755e-284	DNAJB6	1.54018e-09	SETD2	1.76499e-83	QRICH1	1.34604e-08	ARHGAP26	5.08173e-38
CHMP5	2.34059e-190	DMXL2	3.08734e-272	HMGB1	2.11961e-09	COP1	2.81935e-99	BTBD9	3.47069e-33	TAOK1	5.59145e-152
ENY2	0	SAMSN1	0	CDKN1A	3.35616e-26	PSMD14	2.99259e-116	MACF1	1.49453e-83	CPD	6.56494e-109
TMEM59	7.84251e-180	ENSMMUG00000058822	0	RPLP2	2.69647e-183	RNF216	2.68319e-117	PARD3	9.2568e-74	NAA50	6.513e-24
MRFAP1	4.31356e-130	GK	0	OPTN	5.81627e-11	DENND1B	7.13036e-116	MSI2	5.1144e-57	RPS6KA3	8.44152e-158
DDX18	1.98818e-158	NFKB1	0	EIF5	3.11489e-97	VTI1A	5.42743e-203	ARHGAP15	4.05861e-31	IFNGR2	5.90843e-33
OAZ1	0	IDO1	0	EEF1B2	3.53692e-15	OPA1	2.80632e-64	SERINC5	8.667e-32	STRN3	1.07479e-178
MARCKSL1	0	BZW2	6.9122e-242	SERPINB10	2.34309e-45	RC3H1	3.56696e-82	ROBO2	1.2162e-09	MARCHF7	3.48422e-92
RPS4Y1	4.89727e-237	SEMA4D	0	RPL15	8.23622e-35	BCAR3	2.88607e-67	ZBED1	2.203e-22	USP15	5.8137e-39
ENSMMUG00000030408	4.71831e-178	EAF1	2.93168e-298	EEF1A1	1.81398e-247	KDM2A	2.03108e-138	GOLM2	1.29309e-07	ENSMMUG00000061125	1.31109e-111
RDH5	1.62068e-261	NR3C1	0	RPS15	4.11642e-141	CDK19	5.52142e-62	ATP5PO	0.000108479	RAB2A	1.31312e-52
RICTOR	5.04954e-267	STX11	0	ENSMMUG00000060377	6.07022e-06	INO80	7.31954e-68	MAP4	9.82145e-10	TMEM131	1.02451e-115
TKT	0	S100A8	9.21042e-158	ENSMMUG00000049151	2.90032e-177	ANXA4	2.07702e-72	TMCC1	1.18082e-17	PELI1	2.22738e-70
HIF1A	0	STAMBPL1	4.79512e-259	SFPQ	3.10987e-51	ZNF609	8.29792e-67	COX3	1.25264e-184	ZNFX1	1.87786e-64
CD93	3.13197e-272	SYK	0	MAMU-DRA	5.42554e-160	PLEKHM3	5.29009e-262	PRR14L	4.21364e-06	PLIN2	8.97958e-39
GNG10	0	RUNX1	0	RPSA	3.98484e-67	IGF2BP2	2.01756e-66	UTRN	3.61067e-22	ACSL5	1.54618e-24
NFE2L1	3.20564e-151	IL6ST	0	NUDT3	9.97524e-108	IP6K1	1.48302e-72	TIAM1	1.39137e-32	TBXAS1	2.23373e-155
ATP5MPL	0	URGCP	0	UBE2D3	1.91958e-83	KIAA0232	2.03277e-83	MYO1E	1.09539e-27	DIP2B	1.19948e-93
CD163	1.89645e-266	GSDME	1.19675e-263	LRRFIP1	0.00990465	ASPH	5.60317e-69	CUL5	0.000929794	MAP2K3	2.2811e-72
ISG20	0	ENSMMUG00000049151	0	RPL37A	1.85375e-89	NSD1	4.3587e-53	LPP	2.33105e-09	GAS7	5.0636e-191
DYNC1I2	9.77727e-227	NHSL1	0	TPT1	0	ENSMMUG00000053089	1.92603e-232	PTPN9	3.52633e-05	TCF12	2.75742e-176
CD81	1.85381e-276	TLNRD1	2.51251e-297	RPS4X	2.54625e-57	UBR2	1.18775e-83	KDM2A	2.03138e-10	ZFC3H1	2.9339e-194
XRN1	1.28081e-220	SLC15A3	0	ATP5F1E	6.14374e-151	RBM25	6.27059e-71	COX2	2.67149e-129	SETD5	2.05541e-93
TARS1	5.27775e-191	CKAP4	3.53713e-266	MAML2	5.97432e-14	ATAD2B	4.88028e-148	PBRM1	1.42383e-05	NF1	7.80821e-100
CD68	0	CEP70	1.5994e-214	IL6R	9.56343e-14	UBE2E2	2.12952e-193	ATP6V0D1	0.000714463	PUM2	9.76219e-73
PCBP1	0	ALOX5AP	4.89663e-182	ANTXR2	1.24249e-109	WWP2	5.49352e-58	ND4	5.89066e-90	GK	7.25594e-147
MLKL	3.35131e-174	RPS20	0	RPL23A	1.82884e-111	ATP6V0D2	1.42407e-175	CUX1	3.38686e-33	CNST	3.02697e-244
M6PR	0	MAP4K4	0	RPL27A	5.16247e-85	KDM4C	6.5271e-63	KANSL1	0.000517558	MDM2	6.27706e-18
TFEC	0	SIPA1L1	0	ATP5MG	4.7855e-28	UTRN	1.82013e-59	ND4L	7.13753e-08	PSMD12	6.88355e-118
TLR4	0	S100A9	6.72214e-112	RPS3	5.83933e-33	STXBP5	2.4319e-198	KIF1B	2.12995e-05	WDFY3	2.22481e-134
STK4	1.8021e-277	PICALM	0	RPS27	2.90238e-172	CELF1	8.34263e-122	ARID1B	8.22114e-14	ENSMMUG00000006965	3.4699e-13
IFI27L2	5.64104e-174	RHBDF2	3.93876e-258	IFI30	7.22706e-36	CERK	2.34908e-64	ND2	2.76908e-47	GAB2	1.47444e-33
ZYX	7.29767e-208	RNF19B	0	BZW1	7.57822e-23	VPS13B	9.18103e-155	BMPR2	1.72828e-22	HERC4	3.88069e-197
TUBA1A	0	DIRAS2	2.19498e-288	PM20D2	6.02894e-45	ZDHHC20	6.14325e-69	STAU2	7.12847e-10	TRIP12	2.41197e-81
CYTIP	4.88532e-277	TXN	4.76781e-288	YWHAZ	4.5305e-122	WDFY4	7.54105e-45	THADA	4.59725e-05	KDM6A	3.0527e-139
LLPH	3.12255e-208	GBP3	0	SLC2A3	1.39765e-83	CHD9	5.73136e-84	PLCB1	2.57316e-23	NPC1	6.30583e-78
ABCF1	3.87144e-258	DDX60L	7.1645e-296	SRP14	4.18764e-27	MKLN1	1.55973e-94	ATP6	1.73349e-77	VTI1A	8.72964e-72
PDCD10	2.40513e-169	AGK	8.15129e-148	C3H7orf50	1.76747e-85	DLG1	2.99263e-97	PRKCA	6.1793e-48	CERT1	4.10318e-51
PFDN5	7.18959e-264	NEDD4L	0	TGFB1	1.79651e-09	SH3KBP1	9.96893e-225	HERC2	0.00449186	CSGALNACT2	5.10056e-131
FTL	0	PLGRKT	5.98032e-183	RBM39	5.65612e-05	RANBP2	1.70092e-75	MLLT10	9.70921e-05	ATF7IP	7.17788e-101
ENSMMUG00000060377	0	DHX58	1.35235e-205	HNRNPA2B1	1.80455e-51	UBE2K	1.32854e-116	MRTFA	3.36123e-08	USP3	1.80843e-101
NAPA	6.82885e-285	TRPM2	1.51942e-183	PPP1R15A	2.79112e-134	CYTIP	2.14398e-64	VPS13B	4.19739e-09	NSMCE2	2.32219e-67
CD47	5.92347e-128	KLF6	1.14979e-258	ENSMMUG00000055584	2.95418e-16	PDS5A	1.73688e-63	ABCC4	4.62425e-44	ARID4B	7.91402e-65
NPL	4.52526e-185	PROZ	3.19874e-282	ENSMMUG00000012140	9.27357e-68	UHRF1BP1L	1.37079e-94	GRK3	1.79783e-09	PPP1R12A	6.37311e-49
TRAFD1	1.9367e-159	MTHFD2L	6.84202e-256	OAZ1	3.95558e-32	RSF1	5.18895e-64	ENSMMUG00000052127	4.24234e-22	PLEKHM2	5.08887e-145
PSAP	0	TPT1	0			TNS3	5.81418e-101	ND3	4.56615e-17	SND1	1.01632e-135
TMA7	0	TREM1	1.95786e-271			ATP6V0A1	2.14035e-117	PITPNC1	1.12228e-50	STXBP5	7.13768e-98
LMNA	0	ZFP36	0			TRPC4AP	3.7085e-61	GPAT3	6.78909e-13	GATAD2A	1.8853e-163
SLIRP	4.45407e-205	ATP2B1	2.17016e-288			CNOT4	1.94032e-132			BIRC6	5.11144e-98
ARPC3	0	ENSMMUG00000019933	4.78465e-226			ZMYM4	1.37766e-61			ZNF407	3.85654e-143
SMDT1	6.3499e-170	PLIN2	0			UBE2R2	3.15476e-121			ITPR2	2.08696e-67
ZNF706	4.09975e-226	UBB	1.40977e-229			IGF2R	1.04656e-228			ENSMMUG00000028699	1.41819e-120
CYBA	8.44647e-300	FLOT1	3.02716e-222			NCOA1	4.61248e-87			MTSS1	1.85705e-276
SAT1	0	SPECC1L	0			SRGAP1	2.88454e-202			TET2	3.84776e-118
NOP10	4.53392e-167	CSF2RB	6.53035e-206			ZNF638	2.32359e-57			PLEKHM3	5.16825e-15
LRRK2	6.48013e-155	WTAP	0			CSNK1G1	3.25814e-78			AKAP13	3.90772e-293
PRR13	0	FBXO30	2.23877e-188			E2F3	4.11025e-65			ENSMMUG00000006803	4.75206e-87
YWHAB	1.76346e-211	LYN	0			ASXL2	2.9582e-59			F3	5.58969e-303
ENSMMUG00000044585	0	TNFRSF10B	2.55014e-229			FBXW11	1.38875e-140			PRKX	2.33693e-80
TPP1	5.8661e-164	SLC2A3	0			MAP3K2	2.5415e-78			CCNL1	1.28066e-34
SETDB2	6.30301e-247	MANBA	7.19944e-263			USP14	1.05858e-77			LIMK1	9.89924e-136
BID	7.11633e-192	ENSMMUG00000061044	3.39131e-265			ANKRD17	2.26214e-147			ARID5B	2.22914e-81
ENSMMUG00000015208	5.94142e-262	BCL6	3.28305e-138			MYCBP2	6.15158e-62			SMG1	2.3959e-109
DBI	8.64154e-262	SLC39A10	3.82136e-227			XYLT1	1.02423e-94			PSMD1	1.19314e-59
TMSB4X	0	ENSMMUG00000019505	0			ZCCHC7	3.87331e-53			ANKRD11	9.67259e-140
CNPPD1	7.44081e-181	IFNAR2	0			FAM193A	5.23503e-88			TIAM1	2.25053e-286
NDUFA4	1.26108e-159	ENSMMUG00000002320	0			SPPL3	2.30781e-66			TAB2	8.5929e-161
VDAC1	1.24641e-149	FAR1	2.7765e-61			GPATCH8	2.2167e-83			FBXW11	1.24116e-71
KRTCAP2	2.43558e-184	CLIC1	5.79287e-245			XPR1	4.86605e-55			REL	3.67099e-62
ATP6V1G1	0	ATF7IP	5.67638e-202			BTBD9	3.88082e-53			KMT2C	1.08776e-21
PRDM1	5.99966e-145	KDM6B	2.74062e-268			NPEPPS	1.44666e-107			OPTN	5.70501e-38
ATP6V1C1	9.79097e-226	PNRC2	4.88232e-212			MEF2A	3.3306e-214			PTBP3	9.89918e-29
ASAH1	0	MID1IP1	3.19377e-172			GIGYF2	7.54195e-127			ATAD2B	4.75696e-110
PET100	3.36905e-227	IL10RA	8.22008e-208			EPB41	3.53369e-180			EIF4EBP3	4.29183e-56
NDUFA1	3.59941e-151	HUWE1	8.77798e-113			ZNF407	1.93616e-99			RYBP	5.58416e-242
HCK	2.63786e-162	GNG2	2.51067e-185			APP	5.72188e-151			ATP9B	4.12992e-15
SCARB2	0	GEM	1.7373e-178			TBC1D5	6.60109e-50			SIPA1L2	7.26927e-108
CFD	3.12111e-226	SLC43A3	1.89382e-260			ARID2	2.79109e-126			TM9SF3	1.31477e-142
DNASE2	2.44759e-210	CD48	2.71256e-138			ENSMMUG00000021425	6.71704e-99			UBR5	1.34887e-103
GNS	2.33275e-140	ENSMMUG00000061824	0			RABEP1	1.91756e-84			UBR4	7.36481e-188
RAMAC	4.04138e-114	TMEM140	3.96982e-150			CHKA	6.12888e-69			MEMO1	1.84583e-167
DYNLL1	0	TAB2	1.15792e-242			PSMD1	4.96623e-169			CYFIP1	6.1173e-194
IGSF6	9.42504e-195	GOLGA1	2.10874e-178			MED13L	7.76736e-274			PUM1	1.67631e-67
ENSMMUG00000063637	0	DDX60	3.57718e-146			DOCK5	1.04819e-66			RUFY3	1.45555e-137
CSTB	0	UAP1	3.82535e-171			NRP2	6.76925e-54			DDX58	1.61158e-20
LGMN	0	ENSMMUG00000003101	3.1411e-183			STK4	2.05198e-60			EREG	0
CYP27A1	0	BIRC2	7.7141e-175			GBF1	3.87925e-36			CUL3	9.98177e-125
ENSMMUG00000000983	0	EAF2	7.16869e-222			CYRIB	5.56674e-112			PTPRJ	2.31813e-88
FAM32A	5.51786e-156	AHI1	2.94531e-107			ECPAS	2.35378e-141			LRRFIP1	1.50085e-87
PSMB1	9.81187e-186	FNDC3B	1.47865e-264			ENSMMUG00000006293	1.50573e-45			BPTF	1.10879e-81
S100A4	0	ATP1A1	4.82858e-245			UHRF2	2.4616e-58			INHBA	0
COX7C	1.51868e-220	BTG3	2.97855e-150			NRF1	2.65245e-42			MRTFA	2.13891e-120
TDRD7	3.62587e-105	B2M	0			LCORL	3.31281e-126			ARID2	6.42078e-63
GPS2	4.61497e-146	MRPS6	7.52845e-202			GOLM2	9.04997e-48			ENSMMUG00000022874	1.37226e-53
PDCD5	4.12778e-124	LIMK2	1.0072e-148			CNOT2	2.79977e-38			RNF213	6.96733e-11
ENSMMUG00000004545	8.69594e-222	ERN1	3.72089e-133			ZFYVE16	0			FAM193A	3.04452e-147
COX6C	3.86401e-272	RPS27A	2.46901e-182			OSBPL9	7.03495e-122			RPS6KC1	2.28393e-115
CAP1	2.55513e-179	CFLAR	8.87288e-232			USP10	1.72256e-53			RNF19B	5.41197e-75
RPL19	0	SRGN	0			HERC2	1.21455e-75			PTPN1	6.55112e-40
MAT2A	6.80769e-254	ZNRF2	6.02276e-98			ACTN4	3.56022e-67			SLC11A2	3.29586e-32
ATG7	2.22941e-213	RESF1	1.91039e-142			LRRFIP2	1.39538e-78			GIGYF2	2.18838e-74
COX7B	3.20549e-216	CHMP5	3.58503e-174			FBXW7	1.66822e-59			WDFY1	3.61621e-73
ENSMMUG00000001458	0	PTPN1	2.31475e-204			DOCK2	1.23521e-47			WDR37	4.46186e-91
RPS27L	0	CD81	2.23031e-205			GSK3B	4.26225e-101			ANKRD17	7.42778e-52
RPS7	0	CD14	5.28906e-173			EPC2	9.12819e-50			DIAPH2	9.57487e-33
ERO1A	4.64616e-180	CLIP1	4.5663e-217			FBXL20	3.67068e-67			ENSMMUG00000056016	6.92009e-172
LARP7	1.31323e-113	TSC22D1	7.58336e-52			CUX1	9.61756e-155			KCMF1	5.94779e-102
CANX	2.74124e-140	RUFY3	8.99273e-198			CYP1B1	0			ENSMMUG00000021425	2.5712e-117
GNB2	8.70631e-118	HSPH1	3.04949e-137			MCU	7.23379e-31			MAML2	1.56329e-101
CRIP1	3.0836e-250	CCSER2	6.20465e-202			ZCCHC2	6.4475e-81			PREX1	8.83107e-98
CFL1	0	ZNF267	3.75151e-220			MTDH	4.08192e-42			RBM5	3.9134e-54
ITM2B	2.59433e-246	LAMTOR3	2.6068e-185			TENT2	1.33774e-48			BRAF	4.57032e-69
STXBP2	9.82822e-140	MAP2K3	4.68532e-245			ZSCAN5A	1.79223e-31			IDO2	6.84099e-163
RPS28	0	PTPN2	3.78979e-136			ARFGEF1	2.45125e-54			CDK13	1.85393e-79
HIRA	1.22693e-132	C3AR1	2.88187e-205			NUP153	2.20795e-83			NT5C2	2.28648e-28
RPL34	0					MROH1	1.10608e-37			SLMAP	1.6078e-116
SARS1	2.61101e-240					USP47	1.13954e-47			CELF1	3.00328e-103
EPS15	1.18854e-254					CTBP2	2.53901e-31			ADAM10	1.63676e-80
ENSMMUG00000061128	0					EGR2	6.00868e-98			REV3L	5.08058e-275
ATP6V0A1	0					DAPK1	1.11943e-177			PARD3	0
SMARCA5	2.12807e-172					KAT6A	5.12895e-50			ENSMMUG00000012203	4.47214e-109
RUNX3	1.46311e-217					UBE3A	9.55864e-68			PPP2R2A	3.13766e-128
EDF1	4.67991e-245					PUM1	7.35114e-103			MYO10	4.40677e-198
CLTA	6.38141e-175					UGCG	1.4975e-63			MARK3	1.4875e-102
UBXN1	7.59789e-191					SMURF1	3.64016e-39			ZC3HAV1	5.50076e-42
MPZL1	3.23327e-149					ERP44	7.83124e-40			CSGALNACT1	5.73352e-230
OSGIN1	4.46526e-184					PTPRE	1.45933e-86			RHOQ	8.10882e-18
CDC42SE2	2.67857e-258					EML4	2.35009e-29			MTMR3	1.01341e-89
CFDP1	1.9194e-269					DYM	8.51319e-109			UBE2G1	9.67745e-62
TPM3	0					STAG1	7.50469e-197			EIF3A	3.48621e-50
MYL12B	1.01027e-247					RBM27	1.63241e-48			TNIP1	3.65443e-23
EIF1B	3.2236e-177					SNX8	2.05154e-27			SLC24A3	6.21669e-108
LACC1	3.85935e-159					ITCH	1.35649e-178			CNOT4	1.9101e-52
ENSMMUG00000004441	0					ALCAM	1.11655e-296			PLCB1	8.68309e-118
SEM1	6.7809e-242					ITGAX	2.10751e-279			UBE3A	8.49857e-131
TCIRG1	3.57783e-213					MBP	1.16354e-201			DOCK5	3.5802e-127
ENSMMUG00000055584	0					KDM6A	2.69666e-87			HUWE1	2.79227e-106
RPS13	0					ENSMMUG00000061125	3.0324e-142			EWSR1	2.62831e-42
ARPC2	7.76092e-130					CUL5	9.44783e-48			ABL2	2.55947e-90
CTSA	1.60815e-241					ANO6	2.55576e-41			VCL	5.43232e-94
TREM1	2.67131e-158					DCP1A	2.71819e-29			ENSMMUG00000016959	6.38254e-75
RPS29	0					LGMN	0			UBE2R2	1.83241e-62
COX4I1	1.64261e-274					TNKS	2.9025e-51			ARHGAP10	2.96833e-58
NAMPT	0					WDR37	2.87824e-83			UBE2W	8.46059e-16
PHF11	2.10522e-217					PLEKHM2	1.02327e-78			CUL1	1.27194e-98
RPS23	0					YARS1	5.16906e-32			AP2B1	7.5153e-71
CD63	0					GNB1	6.69386e-122			ILRUN	2.74242e-46
PRKAR1A	9.65011e-160					ENSMMUG00000017113	3.71014e-96			ASCC3	1.34365e-97
TGOLN2	1.07568e-139					SIK3	2.8385e-256			PPP6R3	2.77276e-85
HMGB1	2.08981e-294					BRAF	2.78912e-79			NUFIP2	3.06195e-46
PSMA3	3.02507e-257					PSME4	1.52412e-53			AGO3	7.56627e-49
PLD3	1.25954e-140					ATXN2	2.03455e-47			ND4L	3.59228e-62
mml-mir-147b	9.34635e-266					RBPJ	1.45053e-135			CYLD	3.62017e-117
SQOR	1.58571e-121					ENSMMUG00000049010	1.01907e-50			SLC4A7	3.89876e-264
WIPF1	1.76188e-143					CPEB2	6.17899e-42			PRSS55	4.12187e-100
ATF3	7.61452e-195					EIF4EBP3	2.33131e-106			LARGE1	3.41714e-243
S100A6	0					TGFB1	2.61607e-56			N4BP1	5.60061e-60
ENSMMUG00000064139	0					ACSL4	9.43457e-33			GSK3B	9.11407e-59
RNF13	5.82927e-256					EFR3A	1.61432e-26			AFF4	8.20957e-77
RPL39	0					GOLGA4	1.28191e-50			NIPBL	3.56795e-27
PATL1	2.43227e-162					ENSMMUG00000006803	3.50913e-105			DLG1	6.95966e-90
RO60	1.48755e-110					AHI1	6.2101e-188			TMEM65	4.38328e-174
ENSMMUG00000054038	0					SS18L1	2.39847e-41			LCORL	5.18991e-32
ENSMMUG00000062350	0					ATF6	4.5263e-35			NXPE3	3.83948e-73
ZC3H10	0					RABGAP1	2.49668e-29			KTN1	2.23361e-43
CELF2	4.79215e-162					MICU1	7.05309e-41			PFKP	6.07519e-58
ABCC4	0					WFS1	2.10965e-31			Metazoa-SRP.1340	1.79612e-37
EIF4E2	5.98527e-112					ND3	8.04497e-210			NUP153	1.50411e-68
DPYD	1.48857e-238					CHD4	8.65105e-60			VPS13B	7.9362e-22
RPL27	0					BAIAP2	6.25368e-52			WAPL	1.44988e-43
TRAM1	7.0034e-159					PPP4R3A	1.28641e-25			INPP4B	0
RPS21	0					TXNRD1	0			STK40	2.25866e-84
RPL35A	0					DYRK1A	2.71202e-47			PDE4B	6.90494e-51
MED17	9.50965e-106					SPAG9	0			IPO7	5.02075e-46
RPL36AL	0					TUT7	9.5856e-144			UHRF1BP1L	4.40413e-108
HSBP1	2.78121e-168					CUL3	3.84675e-66			ETF1	4.25968e-16
DEK	2.92009e-132					MRI1	6.05476e-38			ZBTB43	3.05053e-192
SUMO1	1.13576e-116					UBE2W	4.16021e-94			SRSF4	2.82124e-89
SOD2	0					TAOK1	7.73014e-77			LRRFIP2	8.44924e-52
SDCBP	0					PARVB	4.53338e-23			SGMS1	8.29422e-59
TSPO	1.01316e-188					PPP6R3	2.68568e-60			WDR26	1.12846e-80
NCF2	1.80459e-218					CLINT1	9.54868e-64			TNS3	2.55777e-85
VDAC3	1.18542e-113					USP34	7.32587e-102			ANO6	7.04965e-200
PRDX5	5.98132e-190					PHIP	6.95042e-45			PRDM2	4.29593e-88
ENSMMUG00000018687	2.37545e-213					ACAP2	1.04059e-74			MORC3	3.79285e-35
ZCCHC10	8.88173e-108					EIF3A	2.58981e-97			ZCCHC2	3.39507e-87
SRRM1	3.88662e-206					ILRUN	1.26851e-78			MARCHF6	4.16646e-45
PTP4A2	1.29896e-231					ZFAND3	5.82373e-255			CEP85L	4.37036e-83
TALDO1	0					EPRS1	8.36088e-28			PARVB	8.60099e-260
ATG12	3.17624e-245					USP25	1.04246e-39			PISD	6.31014e-167
PML	1.08317e-126					ASH1L	8.85706e-199			AFTPH	3.52071e-38
RPS26	0					SLC7A1	1.56089e-21			ABTB2	0
ENSMMUG00000055627	5.37093e-212					PLEKHO2	1.56496e-39			USP25	1.40035e-97
RPS27	0					NCOR1	9.48534e-67			PIK3R5	4.78445e-80
SGPL1	1.02562e-89					PPIG	1.93476e-36			SPIRE1	1.57465e-48
CEP170	4.11492e-162					ENSMMUG00000054358	3.10115e-165			IFRD1	6.36588e-38
RPS4X	0					KCMF1	7.23051e-60			TMOD3	5.40993e-39
SLC8B1	2.35029e-142					APPBP2	3.65875e-53			BCAR3	0
DDX60	3.80793e-88					UBXN7	1.24836e-32			PDLIM5	6.55659e-85
EEF1A1	0					SBNO1	8.42112e-28			PITRM1	1.33781e-69
STXBP3	6.08159e-148					UBE2H	7.25004e-78			HOOK3	1.41092e-20
TDG	1.76765e-109					ARIH2	3.31754e-27			SHOC2	1.63348e-21
DMXL2	3.57139e-60					ASXL1	1.26367e-24			RASAL2	2.24969e-143
RPL36	0					SIPA1L2	2.64489e-46			RAF1	1.85587e-81
CASP4	1.524e-93					NCOA3	3.45268e-149			ROCK1	6.99352e-22
RPL30	0					PREX1	7.29854e-45			FBXW7	7.81118e-89
NIPA2	2.3352e-121					STRN3	2.46721e-56			SAMSN1	3.53254e-06
SEPTIN2	8.65551e-172					CEP170	3.82279e-49			PTPN12	3.01597e-85
RPL37A	0					ZNF644	8.89039e-69			RUNX2	6.8947e-144
RPL10	0					CDC73	1.01355e-42			UBR3	2.68528e-79
HEXA	6.33135e-155					RAPGEF2	4.0286e-22			VAPA	3.34627e-15
ENSMMUG00000003867	0					PIAS1	4.26449e-74			NCK2	4.33555e-135
GLUL	2.45848e-112					ND4L	6.64825e-105			RUSC2	1.15447e-181
CCNI	1.31943e-113					KIF1B	3.26694e-32			ENSMMUG00000062012	2.34072e-81
CSF2RB	1.35518e-77					BTBD7	8.32053e-48			ATP2A2	2.12755e-41
MTCH2	7.71033e-189					MTCH2	7.61095e-66			ZNF644	3.42779e-39
CST3	2.1892e-265					PARD3	1.98158e-32			UHRF2	8.82503e-189
LAMP1	8.05476e-291					USP9X	3.61758e-31			CAB39	3.29927e-84
FAU	0					SEL1L	2.62463e-37			CDC73	7.96343e-69
SH3GLB1	2.83426e-127					TLE4	1.25548e-29			UVRAG	7.44796e-13
GRB2	2.8628e-227					SGMS1	2.06419e-48			IGF2BP2	2.58136e-244
BCL2L11	1.50136e-116					QRICH1	4.44636e-33			SCAF8	7.10604e-73
MAMU-E	0					KMT2C	7.00639e-115			TEX2	1.35713e-101
DDX24	5.08138e-137					SREBF2	3.24356e-19			HIVEP1	3.30335e-97
TBC1D24	0					MYO5A	1.27598e-24			CTNNA1	1.66125e-56
ENSMMUG00000018740	9.46669e-197					GNA13	8.81599e-77			MDFIC	8.19901e-56
ENSMMUG00000015270	0					RUSC2	1.88064e-30			TLK2	1.49897e-62
PRPF4B	3.88206e-145					PTBP2	3.60286e-23			SLC30A7	5.90012e-32
SSR1	8.94691e-129					ZNF277	1.07294e-23			ZFR	2.6283e-36
COX8A	1.70563e-98					PIK3R5	2.92109e-15			ZCCHC14	4.33824e-122
ZC3H15	1.08527e-124					MAP2K1	4.88605e-38			MAPK1	1.07696e-70
ENSMMUG00000003073	0					CUL1	1.37032e-40			CNOT1	1.37495e-37
RPL32	0					AFTPH	8.80418e-60			BTBD11	7.12413e-295
TM9SF2	3.05527e-109					MARCHF8	4.98221e-23			NCOR1	5.34941e-52
RPS5	0					USP36	6.8112e-59			MFHAS1	0
RDX	1.07878e-245					SENP5	6.53419e-30			CLASP2	5.50826e-36
RHOG	4.39797e-94					AP1G1	9.63729e-23			ITSN2	1.8591e-14
GHITM	7.62731e-140					ZCCHC14	4.3261e-22			EHD1	1.55404e-89
GAPDH	1.96561e-278					ADAM10	1.44548e-62			CAMTA1	3.02389e-50
PSMB4	4.84377e-105					FCAR	1.33275e-44			MAP3K8	7.35129e-28
CHCHD2	1.39963e-199					FBXO11	1.4608e-84			ASPH	2.55105e-155
RBPJ	0					TLK2	5.16336e-37			CHD1	2.48574e-37
CYSTM1	7.62274e-118					STAU1	2.47592e-34			ST3GAL1	3.47887e-85
ENSMMUG00000015563	0					TET3	2.9225e-14			PSME4	1.35572e-64
CNIH4	3.77421e-111					RAD23B	2.60585e-34			PSEN1	2.28187e-36
VCAN	5.59088e-93					DOCK7	3.25463e-24			MYO1E	2.11026e-163
ENSMMUG00000016894	4.2709e-121					SEC24B	2.12269e-31			ARHGAP31	4.13047e-72
SWAP70	6.60024e-162					OGA	1.86262e-38			OGDH	2.14843e-61
SPART	1.5033e-83					PPP1R12A	1.13645e-82			DYRK1A	1.04462e-63
RAB14	1.82959e-104					CLASP2	1.38808e-51			UBE2K	1.19094e-18
SPCS2	8.63544e-109					ZEB2	1.0147e-228			LRCH3	2.90318e-147
ENSMMUG00000022489	3.89334e-136					DHX36	9.69536e-25			MAN1A1	1.15741e-98
RPL22	0					GATAD2A	4.51331e-56			TSC22D2	1.58891e-71
IRF1	1.58969e-85					CYTH1	6.14951e-60			COPA	3.28276e-26
PGD	0					THRAP3	1.67191e-51			EXOC6B	5.35539e-83
TSPAN14	1.36515e-123					EPS15	1.47195e-43			GPATCH2L	2.14571e-72
RPS16	0					GAB2	1.53015e-64			MSI2	8.22656e-190
RPS12	0					ENSMMUG00000006165	7.17982e-286			UGCG	5.19348e-29
KLHL23	5.92851e-85					TAF15	1.46889e-22			NPEPPS	1.23948e-26
RNF103	2.63251e-157					GPBP1L1	1.881e-25			ATP6V1H	7.4701e-123
SLC3A2	6.22535e-254					ND4	2.27556e-302			SS18L1	6.97738e-60
RPL6	0					ZFR	1.38112e-45			TET3	6.36067e-160
ALOX5AP	6.70413e-106					CSGALNACT2	7.73686e-51			GEM	2.96256e-46
ENSMMUG00000002075	0					RBM33	1.39868e-15			SLC38A6	2.44239e-83
ENO1	0					SOS1	2.97795e-29			AP3B1	1.71565e-53
KIR3DH	5.90687e-183					RAB7A	3.09089e-215			UBTD2	1.33933e-140
MTHFD2	5.32954e-146					UBR5	3.84497e-56			BTBD7	1.1301e-43
FN1	8.94936e-237					UVRAG	1.45554e-59			DRAM1	6.91721e-18
BATF	2.96787e-85					LSM14A	8.1824e-33			MROH1	5.83419e-170
HNRNPH2	0					ZSWIM6	9.17317e-79			EEA1	2.32922e-128
ARHGEF10L	1.04045e-91					SNX4	2.07367e-20			EPC2	1.97251e-83
ENSMMUG00000056354	0					RLF	1.23752e-37			PIK3AP1	6.91174e-24
RPL18	0					PIP4K2A	3.23747e-16			SEMA4D	2.66232e-146
ENSMMUG00000013429	0					UBAP2	1.23213e-21			SLC7A1	6.26378e-122
SLC23A2	2.26869e-303					CTNNA1	4.70505e-37			ZCCHC7	2.58836e-131
ENSMMUG00000018474	2.85171e-125					NSMCE2	9.21641e-59			RB1CC1	3.69249e-44
GABARAPL2	1.07237e-86					OSBPL1A	1.26995e-30			SLC16A10	1.26314e-233
GSN	4.99719e-228					WIPF2	1.24151e-22			MTHFD2L	5.09883e-108
IRF8	8.46447e-63					RPS6KC1	1.60344e-37			RNF216	1.19433e-46
IDO1	0					SMG1	2.37651e-55			LHFPL2	3.37485e-14
SCAMP2	3.35992e-111					KPNA1	3.57223e-31			GLIS3	9.93449e-52
EFHD2	1.60822e-215					DIP2B	1.31933e-58			FAR1	9.29939e-33
BMT2	0					CPM	3.38792e-129			GABPB1	2.4111e-152
SUB1	2.51606e-254					CTNNBL1	9.44228e-24			HERC2	2.81183e-85
UQCRC1	2.49129e-111					GAS7	4.22933e-19			EPC1	1.14449e-43
RPL9	0					CNOT1	1.23338e-37			VPS37B	1.63076e-37
RPL38	0					LMO2	5.05173e-25			DOCK7	2.43254e-102
COX17	1.36448e-145					USP8	5.68048e-21			RFFL	1.64978e-27
NDUFB9	1.18663e-97					CREBBP	2.87716e-68			WIPF2	7.46368e-77
RPS9	0					JMJD1C	7.82215e-92			SERTAD2	1.89454e-45
RPLP2	0					DDX6	7.89097e-37			SLC9A7	0
RAD23A	2.80864e-78					POR	2.42133e-116			SENP5	1.92823e-77
EEF1B2	3.48002e-206					SNX14	3.18562e-18			TMEM87A	7.29627e-25
NAA20	6.00113e-98					EDEM1	4.3098e-24			GCNT2	1.80603e-171
PXK	1.00453e-107					ENSMMUG00000004539	5.64849e-40			CDYL2	0
RPL7A	0					ND2	2.58877e-257			PTBP2	9.43913e-102
ACTB	0					FOXN3	9.07922e-18			LPP	5.66769e-60
RPL15	2.81985e-252					SLMAP	1.87094e-32			BDP1	2.38303e-62
CTNNBL1	2.42967e-122					ZFYVE26	2.33956e-17			SEC24B	1.58818e-40
DYNC1LI1	3.51188e-107					MARCHF7	9.90676e-64			PDS5A	9.30411e-91
NUDT3	0					RNF130	5.44187e-185			GNG2	5.86747e-20
UBA52	0					AP3B1	9.84143e-28			SENP6	9.43106e-70
ELOA	0					HDLBP	2.07734e-18			GLRX3	4.28065e-24
RNASE6	1.67554e-102					SCAF8	4.49374e-30			YTHDF3	5.15552e-24
RNF130	0					PAFAH1B1	2.35903e-97			KAT6A	1.54231e-58
RPS24	0					ANTXR2	2.71845e-77			MAP2K1	1.41309e-23
EIF5B	2.43012e-138					CCDC88A	3.47118e-15			PSMD14	2.39318e-19
MTPN	6.78376e-124					SRSF4	1.99427e-26			FOXO3	1.19266e-94
AGK	1.74653e-60					TMEM131	2.67773e-57			DENND1B	2.30331e-36
JPT1	1.11248e-184					XRN2	1.23468e-72			CDYL	4.43651e-123
MRPL33	7.82972e-115					RBM14	4.51761e-19			GOLGA4	2.08725e-32
TXN	0					ATG7	1.21922e-25			OLA1	2.34179e-98
NSA2	7.53267e-207					PFKP	2.9279e-40			ENSMMUG00000006293	7.4301e-31
SH3BGRL	1.79517e-121					PUM2	2.87183e-61			NCOR2	3.78659e-136
DAZAP2	3.35549e-136					HMOX1	2.26183e-54			SSBP2	3.05622e-54
RPL10A	4.49639e-289					SEC31A	3.49822e-27			TNKS	2.21658e-57
C16H17orf49	0					PRKX	2.55034e-59			ITGA5	8.05146e-32
GPR137B	1.61662e-127					METAP2	1.61486e-48			ERG	1.10437e-165
RPS20	9.72958e-221					CAB39	7.55402e-26			EIF3H	5.1154e-23
NCOA7	3.83718e-117					FMC1-LUC7L2	4.7398e-29			ATXN2	9.17939e-51
SF3B6	1.32671e-97					TFPI	1.96575e-131			LSM14A	1.04438e-30
N4BP1	1.09934e-137					PTPRJ	4.42555e-30			BAALC	9.02112e-154
HNRNPK	2.81548e-201					RAF1	5.71453e-32			ADNP	1.75594e-109
ENSMMUG00000064692	6.95047e-140					PCYT1A	3.60862e-21			E2F3	3.71507e-42
RPL24	0					ATP6V1H	6.43786e-25			VPS26A	7.69241e-11
EGR2	5.03623e-155					KLHL6	1.6162e-13			SLC39A10	1.63809e-106
JAK2	6.62692e-106					ARHGAP17	8.85093e-14			ADCY7	3.22074e-79
CLCN3	6.12085e-81					AFF4	1.75554e-32			ADK	1.19614e-44
RTF1	6.54017e-84					PTPN12	3.09193e-18			DHX15	5.12312e-51
ATP6AP2	1.77439e-73					H2AFY	5.37764e-43			STAU1	1.66765e-32
CAMLG	7.19628e-128					EPS8	8.89596e-89			ERC1	2.53516e-26
CD164	4.49869e-163					UPF2	1.47086e-37			SEC24A	6.70825e-55
BMPR2	1.30269e-181					MDM2	1.22539e-47			CHIC2	9.25306e-21
RPL7	2.00614e-158					BDP1	4.39638e-18			MAP4K3	3.5458e-101
RPL28	0					JUND	1.82633e-28			TNFRSF1B	1.97527e-22
GCN1	1.00904e-275					RTN4	1.05116e-108			MECP2	3.97453e-26
TMX4	8.12907e-59					SETD5	1.44833e-51			RABEP1	8.95197e-33
NME2	4.80791e-130					CLTC	2.81151e-88			INTS6	4.54198e-28
FCN1	6.30225e-89					KMT2E	1.90664e-27			KMT2E	3.71292e-20
ENSMMUG00000011798	3.74982e-53					ENSMMUG00000017297	9.75605e-29			TENT2	2.76765e-57
SSR3	3.03227e-73					PPP2R5C	4.62589e-21			ABCA1	1.64924e-157
ENSMMUG00000012140	1.04851e-267					REEP3	1.35667e-15			CHD2	2.49261e-17
NONO	7.2955e-92					ZBTB1	1.26127e-39			TBC1D1	1.94408e-125
EEF1D	1.22435e-138					PSPC1	1.94553e-52			ASXL1	1.37136e-104
PSMA7	1.19748e-229					SLTM	6.72948e-34			COP1	5.35449e-51
ENSMMUG00000058755	0					STK3	6.69655e-19			THADA	2.20571e-33
RPL3	9.18272e-214					GPATCH2L	1.63958e-12			SNX8	1.84356e-106
RBM8A	3.57526e-124					SLC7A11	2.70203e-247			PLAUR	5.82518e-68
ENSMMUG00000019505	1.56648e-298					HELZ	7.59824e-21			DYNC1H1	3.49757e-28
SEC62	1.68165e-86					AKAP13	1.02337e-15			WWC2	1.11721e-116
SNX6	7.74199e-103					MED13	3.12831e-103			KIF1B	1.66374e-88
TRIR	1.07583e-85					SLC43A2	2.69721e-15			RLF	1.89096e-22
RPL12	0					CERT1	2.04811e-62			PITPNB	4.24033e-35
RPS11	4.50991e-279					IPO7	3.58169e-40			Metazoa-SRP.1344	1.35809e-32
SPG21	4.59733e-84					DAAM1	7.03646e-107			DOCK10	2.25516e-155
RPS15	7.18356e-296					COX2	2.04831e-287			ZNRF1	1.04588e-143
PLEKHF2	4.48276e-71					MAML2	1.31264e-18			GTF2IRD1	3.03174e-193
LAT2	1.54571e-126					TGFBR1	3.25629e-09			PRRC2B	5.40753e-68
RPL5	2.23606e-199					LARP4B	5.75375e-74			SPEN	5.7734e-39
SQSTM1	0					NUP98	1.65859e-45			NEK6	1.84626e-08
ATP10A	3.84004e-79					ABR	1.62486e-20			SVIL	2.71459e-60
ENSMMUG00000020751	9.164e-86					DHX9	1.34507e-18			SLC25A13	8.13002e-23
RPS3A	0					TBC1D23	9.39347e-12			ENSMMUG00000062282	4.20054e-171
RPL23	1.22636e-236					SYNCRIP	3.03723e-13			WASF2	4.49379e-32
DDX3X	6.40463e-176					FOXO3	1.17334e-11			CEMIP2	4.52781e-85
NCL	8.42526e-191					ATP2A2	2.95204e-33			CNOT6	6.60173e-201
RPL35	5.46837e-285					FBXO34	7.73813e-07			MAPKAP1	5.39703e-96
RPS14	1.07512e-247					NEDD9	1.28908e-21			CDK14	7.11829e-77
DHRS7	1.14044e-64					CAMTA1	1.98324e-27			DNAJC1	5.10669e-191
MAGOH	3.182e-64					SPIDR	6.35179e-12			TNFRSF10B	1.64182e-78
PAIP2	5.34861e-138					MTSS1	1.35007e-12			TTC19	5.30259e-38
ENSMMUG00000064120	2.36972e-104					N4BP2L2	1.06574e-24			FOSL1	1.24489e-195
CTSS	6.21509e-227					SOAT1	1.04047e-50			C20H16orf72	3.72481e-33
DPH2	6.40393e-212					CEP350	1.48134e-16			ABHD17B	4.75624e-221
B2M	0					SVIL	2.28657e-10			C5H4orf45	2.85035e-28
PTPRE	1.39398e-119					PRSS55	5.46972e-10			GOLPH3	5.19481e-29
RNF115	1.70167e-105					ERBIN	1.39204e-127			NRF1	4.96872e-71
ENSMMUG00000005593	0					LCOR	4.51057e-09			PJA2	3.99731e-36
LITAF	1.88145e-205					EP300	3.86225e-47			TRPC4AP	1.68813e-52
RPL8	8.93276e-210					CHIC2	1.81557e-27			PTPN2	3.18994e-40
NPM1	2.89784e-123					RAB2A	1.53431e-50			SLC12A6	1.04305e-36
FLNA	2.61173e-188					SREK1	4.21292e-10			CPEB2	3.66045e-75
ENSMMUG00000038373	9.12271e-168					LMNA	4.29021e-90			AEBP2	2.25981e-15
ENSMMUG00000058325	1.74052e-242					WAPL	9.30335e-30			GALNT2	5.50561e-297
TOMM7	3.62691e-64					RUNX3	3.44553e-19			UBASH3B	2.57911e-80
ENSMMUG00000052747	1.36186e-65					ARRDC3	3.18798e-29			DOCK2	2.69511e-34
C3AR1	8.21017e-171					ANKRD12	1.42254e-123			KATNBL1	7.48554e-09
LAPTM5	8.49217e-181					CPEB4	8.77281e-24			CREM	7.33407e-62
RRAGC	1.91518e-81					HIPK3	1.43129e-12			PAN3	1.8846e-14
ADIPOR1	7.97333e-64					MECP2	8.96306e-15			MAN2A1	9.0128e-173
PCNA	1.8297e-72					EEA1	5.71886e-06			ARFGEF1	4.05215e-46
GSAP	9.2205e-225					ATP6	5.95332e-185			RAPH1	2.19649e-214
MARCHF8	1.4074e-86					AGO3	1.25193e-23			GNAI3	1.09381e-36
EPRS1	4.62111e-80					ATF2	6.02456e-09			IL1A	1.01987e-55
FKBP1A	2.31127e-96					ELOVL5	3.2105e-84			UBAP2	1.10291e-38
C18H18orf32	2.16166e-245					TRIP12	1.0165e-40			GSDME	1.19885e-244
DHX9	9.97401e-109					PSMD12	4.70438e-27			PEAK1	1.04607e-82
RFX3	7.06403e-93					AGO2	1.27179e-22			EIF4E	1.05755e-17
						RELB	2.31138e-07			YTHDC1	7.11438e-27
						XRCC5	1.5161e-47			APPBP2	1.35106e-21
						DIAPH1	1.00561e-12			KPNA1	3.46636e-17
						DIAPH2	2.40819e-32			EAF2	1.9494e-25
						NT5C2	4.40604e-21			GPATCH8	2.97381e-23
						KATNBL1	1.99996e-20			KLHL6	6.7783e-17
						ARIH1	7.28549e-39			PLAA	1.30404e-81
						TCIRG1	2.74003e-18			INO80	1.57159e-69
						Metazoa-SRP.1344	5.49081e-10			NRP2	2.80976e-35
						ARID4B	5.83337e-44			BCL2L13	3.632e-43
						ARFGAP3	4.48888e-25			SPPL3	1.54558e-31
						FPR3	4.61334e-38			MSR1	0.000259863
						ITSN2	1.43493e-23			UBL3	3.19937e-09
						EIF5B	1.56876e-22			TRAF1	2.17339e-111
						PNISR	3.3357e-09			SETD2	3.73998e-47
						CHD2	5.01059e-09			RBM33	1.75015e-64
						PSMD11	5.59129e-11			RALY	1.14739e-32
						CDC42SE2	2.29065e-17			USP9X	6.60125e-31
						ATG5	7.43099e-13			GGNBP2	8.9934e-27
						ROCK1	5.94747e-29			XIAP	4.06192e-115
						DYNC1H1	7.67326e-15			SCAF4	1.48592e-64
						ARHGAP31	0.000182925			CEP350	2.47194e-14
						PAK2	1.91396e-36			ZEB1	8.46226e-292
						CSTB	3.52818e-37			SLC20A2	3.41235e-114
						FUBP1	1.15906e-19			ZSCAN5A	7.16607e-43
						STK17A	2.10972e-05			SMURF1	1.00436e-48
						PITPNB	3.42458e-12			CDK12	2.86748e-32
						VMP1	1.32905e-57			MBD2	3.12874e-140
						RNMT	1.91663e-13			FCHSD2	2.67779e-107
						COX1	8.28968e-213			RAPGEF2	1.97501e-34
						LAMP1	4.69777e-66			CDK17	5.28254e-43
						MTMR3	1.71628e-16			ETNK1	2.69127e-27
						PRPF40A	1.47447e-29			KIAA0232	8.75341e-26
						CNST	4.30179e-09			BTBD9	6.99833e-32
						LUC7L3	3.2816e-06			TLE4	2.45445e-21
						RAB3GAP1	3.7841e-07			SESTD1	2.34783e-129
						RASGEF1B	6.23814e-78			NPLOC4	2.70459e-99
						CAPN2	8.86395e-16			RCOR1	6.9774e-25
						TMEM87A	1.24837e-08			ADAM9	1.07447e-13
						RICTOR	1.04316e-08			RICTOR	3.28582e-13
						HERC4	1.64261e-12			EXTL3	4.50024e-130
						GDI2	1.68146e-07			WDFY4	2.7278e-77
						ACTR3	2.74912e-113			ENSMMUG00000054743	1.96106e-65
						EIF3H	1.47711e-07			DUSP16	2.04041e-128
						PHTF1	3.44888e-08			MCTP1	6.16624e-217
						G3BP1	5.10585e-33			ABHD5	5.99267e-63
						STX3	2.95212e-10			LUC7L	2.40694e-74
						SLC6A6	2.26784e-67			USP47	2.2713e-45
						LHFPL2	1.58984e-09			MYO5A	8.12556e-39
						ABCE1	1.51408e-09			STK17A	1.82683e-37
						COX3	5.76298e-219			ASXL2	5.24334e-34
						KIF13B	1.74831e-18			TCERG1	1.32588e-114
						CCNY	1.9269e-09			CNOT2	3.86503e-53
						TET2	5.63743e-19			HM13	3.11128e-19
						BPTF	9.37086e-14			RNGTT	4.99735e-11
						PRDX1	4.05294e-46			SNX14	1.45179e-26
						OGDH	1.08896e-07			LRRC8D	2.04322e-23
						NOTCH2	3.7579e-35			TECPR2	3.94719e-78
						PITRM1	6.94133e-11			IL15RA	1.65243e-65
						WDFY1	1.99283e-16			ARID1B	4.68938e-30
						NF1	1.25487e-18			AFF1	2.87813e-17
						RHEB	2.63821e-103			ZDHHC14	2.84378e-24
						REL	1.44449e-17			ENSMMUG00000019933	1.77437e-119
						TTC19	0.00893453			INO80D	1.36886e-96
						PISD	0.00406812			TULP4	4.0987e-27
						DARS1	0.0449975			RAB31	2.44765e-08
						CAMLG	1.50823e-16			ZDHHC6	1.25871e-15
						Metazoa-SRP.1340	8.14672e-19			ENSMMUG00000063316	5.91686e-66
						SCAF11	3.54156e-53			CTNNBL1	1.35041e-21
						PRPF4B	8.50543e-09			WASHC4	3.1827e-10
						SLC16A3	7.57399e-08			RANBP2	5.95761e-37
						MARCHF6	1.46055e-13			NSF	4.94317e-21
						FLCN	0.018246			STK3	1.03293e-16
						AP3S1	0.00579586			FBXO34	2.17288e-37
						GBE1	5.43497e-114			GNPTAB	1.8656e-76
						HP1BP3	9.49042e-06			CD200R1	5.96978e-30
						RAP1A	9.01254e-17			MYCBP2	3.26025e-22
						ILF3	0.00198683			HIPK3	2.17978e-14
						U2SURP	0.00789852			CTBP2	3.6962e-51
						ENSMMUG00000052424	4.27849e-62			ARHGAP17	3.87808e-27
										HBS1L	1.21969e-20
										ITGB8	2.25456e-252
										B3GNT5	8.59806e-138
										AKT3	2.08142e-51
										PPP2R2D	9.39917e-58
										SEC31A	5.04611e-13
										HELZ	1.15899e-12
										MLLT10	3.17202e-17
										PPP4R3A	6.24989e-47
										USP10	3.90874e-32
										EDEM1	1.07027e-21
										SREK1	6.97224e-16
										RBM19	2.25315e-102
										GBF1	1.23229e-52
										PPFIBP1	1.11969e-294
										KANSL1	6.96359e-20
										LRPPRC	8.38616e-69
										PIP4K2A	2.19198e-27
										XPR1	2.84761e-57
										FOXJ3	1.00931e-50
										TLK1	4.83533e-39
										RBM25	1.67564e-47
										SNX4	3.1278e-20
										PML	5.9795e-17
										MTO1	6.06902e-19
										MAP4K5	1.2072e-133
										ZNF654	2.66464e-44
										BABAM2	2.90876e-42
										CCNT2	2.44829e-68
										SLK	9.82183e-48
										WWP1	8.24256e-93
										BTBD10	1.57829e-42
										WWP2	4.6914e-30
										POC1B	3.81081e-10
										RBBP6	4.65284e-15
										ZNF148	9.06116e-15
										EXT1	1.29004e-150
										DIRAS2	8.04017e-69
										UBE2E1	8.84119e-51
										QRICH1	1.32094e-36
										SIRT1	1.41275e-21
										RSF1	8.87224e-18
										CYRIA	2.02877e-05
										NAA15	2.45574e-64
										ATP8	3.17738e-68
										ZMIZ1	4.81622e-65
										ARHGEF7	2.26158e-105
										ZDHHC20	5.36396e-30
										TBC1D23	4.05831e-21
										LUC7L3	4.93684e-18
										ENSMMUG00000058515	1.13944e-146
										MMP19	1.65211e-111
										FBXO30	2.81108e-42
										ZNF638	1.4129e-17
										CMIP	9.98163e-68
										SLC35F5	3.66876e-41
										CHM	2.76604e-33
										UBR2	1.1257e-22
										ACSL3	1.68283e-248
										CEP70	4.54072e-107
										FLOT1	9.76345e-54
										EIF4G3	1.33177e-50
										ACSL4	1.37957e-36
										SPSB1	6.39102e-152
										ZNF800	6.51627e-52
										DCP1A	6.11779e-25
										KMT5B	2.84188e-20
										DESI2	4.71446e-36
										DENND3	1.25963e-250
										TRIM24	7.87292e-116
										UBE3C	1.49917e-52
										USP8	3.80231e-14
										CD200	1.40247e-47
										ZRANB1	1.16158e-125
										SMAD2	6.11848e-38
										SWT1	7.62951e-29
										ZNF277	2.92321e-24
										MID2	4.65836e-222
										ATXN7	4.26747e-82
										NFX1	1.96021e-50
										TACC1	4.45294e-24
										SGMS2	4.6177e-98
										FBXL5	8.04676e-12
										MAST4	0
										PDE8A	5.51204e-63
										OPA1	2.64037e-39
										CCDC12	2.15221e-36
										RANBP9	5.57814e-28
										RIPK2	0.000297219
										MAPKAPK2	3.82287e-117
										DCAF10	7.36044e-39
										HMOX2	1.10637e-16
										SAMD8	1.06333e-68
										MAPK8	3.68141e-43
										ARHGAP15	5.67315e-20
										KIAA2026	1.12767e-49
										DCBLD2	7.31708e-134
										ZSWIM4	1.92291e-51
										SOS1	5.34655e-12
										SMURF2	8.76565e-30
										KDM4C	1.56684e-21
										SUSD6	9.59978e-12
										ARIH2	1.28291e-15
										HMBOX1	4.32664e-99
										HSD17B4	5.8154e-51
										LARP4	2.39354e-47
										IP6K1	3.86441e-22
										TBC1D8	5.42396e-09
										DCAF1	4.30432e-64
										PRR14L	7.86053e-14
										DIPK1A	1.0248e-104
										TRAK1	6.95258e-76
										AHCTF1	1.31606e-63
										IPO5	2.50053e-33
										MAP4	1.93154e-24
										SREBF2	8.9821e-17
										RAB18	8.16073e-08
										R3HDM2	4.28102e-46
										AQR	5.34519e-52
										B4GALT1	1.30237e-23
										DNM2	4.61845e-44
										PLD1	2.65552e-154
										TASOR2	3.04026e-87
										CYTB	8.83018e-60
										SRC	2.66097e-13
										ATF2	2.82943e-12
										LRRC40	6.72632e-113
										PTEN	7.49593e-79
										RUBCN	9.6079e-134
										SLC41A2	1.11827e-127
										PANX1	3.2893e-126
										ZMYM4	4.97016e-13
										AP1G1	3.42361e-12
										ACBD3	3.44718e-58
										USP7	9.03056e-59
										ANKRD10	1.549e-32
										EFR3A	1.77907e-20
										SFSWAP	3.83977e-65
										KCNQ1	1.26789e-86
										HIVEP2	1.8208e-94
										VPS13C	2.22282e-23
										ST6GAL1	3.07027e-86
										ERN1	9.91294e-56
										JAK2	2.99659e-16
										ATF6	9.21646e-13
										SEC24D	4.10627e-71
										MED15	3.21242e-47
										EXOC2	3.83472e-99
										TRAPPC8	1.8927e-26
										ILKAP	6.40038e-49
										SLC7A5	1.74746e-113
										SLC15A2	3.30787e-72
										SAP30BP	1.94541e-57
										RNF19A	3.36968e-32
										TBL1XR1	1.35689e-24
										PHTF1	3.60511e-05
										ACTN1	4.56881e-95
										C18H18orf25	1.63117e-62
										SCYL2	7.97702e-31
										VPS35L	3.46495e-33
										IRS2	1.77469e-129
										SLC35A3	5.6393e-23
										NOP58	2.13267e-17
										RABGAP1	8.08043e-15
										WASL	3.01683e-14
										MPZL1	1.57414e-47
										FRS2	6.54699e-21
										UBE2D1	7.17593e-14
										STT3B	1.75843e-25
										ERCC6	2.84355e-28
										ECE1	1.95792e-85
										GPR39	6.70957e-88
										SMAD4	3.61049e-66
										RAB22A	2.16441e-17
										USP38	4.82985e-11
										TRAF3IP2	1.04924e-149
										EFL1	2.21298e-53
										PANK2	4.52885e-15
										SUSD1	1.36028e-91
										XPO6	4.72061e-64
										GTPBP4	6.92114e-54
										SAFB2	2.90277e-23
										ATP10A	1.74365e-26
										MIB1	1.55021e-29
										ANKRD44	1.35227e-28
										PXN	1.16592e-84
										GTF2A1	6.51891e-57
										BZW2	2.93211e-18
										SUCO	9.45908e-39
										PRKCE	4.69933e-71
										ENSMMUG00000062852	1.77212e-62
										ENSMMUG00000003101	8.74405e-58
										SAMD4B	1.50495e-22
										EHD4	1.32011e-78
										MRPL39	2.46064e-34
										OTUD4	3.2141e-28
										CD72	3.30849e-135
										FYN	5.05847e-92
										CHST15	5.14108e-46
										MMP10	5.61522e-82
										PHF20	1.2503e-16
										LRMDA	4.46505e-48
										RBM17	4.81374e-34
										MALT1	2.44142e-33
										UTRN	0.000672369
										PPP1R14C	1.43963e-185
										KIDINS220	3.50279e-11
										SLC9A8	2.18175e-55
										SLC30A5	5.8425e-15
										TCF7L2	4.3827e-16
										HERC6	0.00243901
										BCL2L1	4.94587e-121
										ZNF609	0.000258086
										POLG2	5.01164e-38
										RPS6KB1	1.62901e-28
										ENSMMUG00000011714	4.47712e-12
										NSD1	1.16497e-13
										STK24	3.04062e-44
										IDE	4.70475e-36
										RIPOR2	6.05367e-43
										GOSR1	3.73211e-23
										ADD1	2.89112e-31
										ADIPOR2	2.79641e-10
										STARD3	2.40583e-28
										PKNOX1	1.3062e-76
										DOT1L	2.60568e-101
										NR2C2	2.20254e-51
										PDE6D	1.61086e-34
										TBC1D15	2.57109e-21
										WDR43	5.43595e-55
										KANSL3	7.1061e-41
										ZSWIM7	3.69041e-12
										CUL4A	2.55766e-14
										ZNF385A	3.05515e-58
										ACVR2A	8.96852e-34
										UAP1	8.48219e-08
										MTDH	1.75882e-05
										ATP11B	1.10327e-30
										UBXN2A	1.99191e-11
										FMN1	8.15129e-67
										ARHGAP21	1.78386e-29
										OXSR1	2.89035e-30
										TNPO3	7.99741e-19
										TMEM165	5.46502e-18
										ENSMMUG00000016495	4.63806e-79
										ENSMMUG00000011588	6.66565e-51
										NUMA1	1.1501e-23
										WDR33	2.45783e-27
										ENSMMUG00000060051	2.45129e-206
										DDX60	3.20263e-10
										HACD2	4.24042e-46
										LARP1	1.34684e-12
										DNAJC2	7.49073e-15
										OSGIN2	4.14591e-05
										RNF38	2.643e-10
										CRTC3	6.29525e-09
										TAF4B	3.91208e-146
										ENSMMUG00000058165	2.89867e-39
										AMBRA1	2.14481e-30
										ESCO1	1.86575e-18
										TBK1	3.11542e-05
										ENSMMUG00000051990	1.80398e-171
										RHOU	3.04299e-70
										ZMYND11	5.1189e-41
										PCNX1	1.74018e-37
										STK10	6.09601e-35
										ACO2	4.90308e-24
										TUT4	2.36866e-16
										ENSMMUG00000011459	3.30488e-13
										TBC1D22A	1.19624e-22
										SLC8A1	1.46479e-126
										ADARB1	3.53037e-135
										SAV1	1.68131e-82
										VPS54	1.66133e-64
										ESYT2	1.8116e-31
										CGAS	1.87039e-22
										TRPM2	3.63127e-16
										CSNK2A1	1.1708e-09
										PRMT3	3.44109e-41
										MDM4	4.1405e-51
										DNAJC3	1.42716e-21
										CALU	1.71066e-13
										EAF1	1.11217e-09
										HECW2	4.85248e-149
										BLM	2.90243e-20
										SMS	4.49458e-32
										PNPLA8	1.35698e-23
										RASA2	5.13828e-94
										CEP68	1.01905e-41
										VPS53	4.54355e-42
										FAM13B	5.7557e-29
										KANSL1L	1.75787e-05
										EP400	1.99407e-56
										GRAMD2B	1.08068e-38
										TNS1	3.88554e-28
										KRCC1	4.00854e-19
										OGFRL1	1.18992e-08
										CCM2	2.96293e-21
										ARFGEF2	8.65091e-28
										SS18	1.93986e-14
										MICAL2	3.66258e-125
										RALGAPB	1.65179e-18
										SLCO3A1	1.29924e-09
										DDB1	6.66947e-23
										KCNMA1	4.16368e-186
										RPTOR	1.18331e-53
										MED27	3.26901e-23
										AKR1B1	4.60693e-05
										PKN2	7.39561e-06
										EXOC4	3.5461e-09
										CPSF7	2.38211e-15
