# Supplementary material for: Short-term heavy drinking in a non-human primate model skews monocytes toward a hypo-inflammatory phenotype
Source: Front Immunol. 2025 Jun 23;16:1606092. doi: 10.3389/fimmu.2025.1606092 (PMC12229841; doi:10.3389/fimmu.2025.1606092)
Supplement: Supplementary Table 2 — List of differentially expressed genes. [file Table2.xlsx]

## Sheet: BL_LPS vs 6mo_LPS
Negative logFC = up at baseline, Postive logFC=up after 6mo of heavy drinking
avg_logFC >0.58 or <0.58
p_val_adj <0.05
gene	avg_logFC	p_val_adj
EMP3	-1.52464	3.50847e-21
APOBEC3A	-1.42975	2.90061e-22
ENSMMUG00000052293	-1.20446	5.75679e-20
CYBA	-1.08476	6.66635e-19
FTH1	-1.07746	3.04892e-22
TREM1	-1.02887	8.60878e-19
ISG20	-1.02593	1.01552e-20
ENSMMUG00000064224	-1.01696	4.97532e-19
ENSMMUG00000042343	-0.957863	7.34385e-21
mml-mir-147b	-0.953608	2.44938e-18
RPL30	-0.950172	3.63007e-21
SOD2	-0.935597	3.64851e-21
RPL10	-0.933323	3.64851e-21
CYBB	-0.922155	7.0546e-16
CCL4L1	-0.920133	2.92601e-19
COMMD6	-0.896169	5.32294e-16
NBN	-0.885972	2.04805e-20
RPS13	-0.885708	1.5203e-20
RPS20	-0.876355	3.26829e-19
ENSMMUG00000003867	-0.860331	6.84294e-21
IFIT3	-0.853848	1.47042e-18
ENSMMUG00000062350	-0.848736	6.84294e-21
TYROBP	-0.841458	6.11912e-19
NINJ1	-0.822393	1.42234e-18
IFIT2	-0.816714	1.237e-15
FAU	-0.816692	3.57641e-20
ARPC3	-0.812001	8.60878e-19
ENSMMUG00000054210	-0.803953	8.3343e-19
MRPL52	-0.802528	1.14428e-15
RPS28	-0.801344	1.76795e-20
SERPINB1	-0.793968	1.46215e-17
RPS23	-0.790739	8.4128e-20
RPS27	-0.785717	1.86778e-19
TSPO	-0.78336	3.85295e-15
SERPINA1	-0.777575	9.51233e-19
OAZ1	-0.769544	9.74363e-19
RPS7	-0.769093	2.27003e-19
GADD45B	-0.76552	5.13664e-19
S100A6	-0.757075	6.23207e-20
IL1B	-0.751962	7.72601e-20
RPL26	-0.748698	1.21872e-18
BCL2A1	-0.745674	1.6626e-19
RPS26	-0.743945	2.29791e-19
RPL35A	-0.742392	1.86778e-19
LAT2	-0.736836	8.60878e-19
ENSMMUG00000048030	-0.73473	1.05921e-15
CLIC1	-0.732838	1.57448e-15
RPL19	-0.729683	2.92601e-19
NDUFB4	-0.728569	1.38501e-15
COX5B	-0.723883	1.46257e-14
C18H18orf32	-0.723238	1.07285e-18
RPL36AL	-0.720422	1.51078e-18
CD14	-0.72036	2.94759e-16
RPL34	-0.719675	1.13437e-19
RPS12	-0.719664	1.99273e-19
RPS4X	-0.715456	5.36975e-19
RPS9	-0.71517	2.92601e-19
RPL37A	-0.712494	4.33973e-19
RPS3A	-0.712039	1.13437e-19
RPS24	-0.710469	5.73916e-20
COX7C	-0.709479	1.47311e-15
ELOC	-0.70905	5.36136e-18
TPT1	-0.704984	6.86864e-20
SELENOK	-0.701672	1.51078e-18
RPS29	-0.697927	5.4853e-20
PNP	-0.695255	9.67596e-20
ENSMMUG00000055584	-0.691656	2.98691e-18
ENSMMUG00000064692	-0.690257	3.83158e-14
MT2A	-0.688475	1.22553e-16
MYL12B	-0.686879	3.06471e-16
RPL23	-0.683062	4.61393e-19
RPS16	-0.681308	7.03969e-19
S100A10	-0.68116	1.95794e-19
ENSMMUG00000019505	-0.679495	1.13437e-19
COX17	-0.674227	3.28167e-16
THBS1	-0.674147	1.14351e-19
ENSMMUG00000015563	-0.673353	4.61393e-19
RPL18	-0.669462	1.4903e-18
COX6C	-0.669264	1.5941e-15
COX4I1	-0.66812	1.86269e-15
RPL15	-0.667305	5.21428e-17
RPL27	-0.665665	1.74645e-18
ENSMMUG00000015270	-0.663631	1.21027e-19
TMSB10	-0.662806	3.14893e-19
RPL38	-0.65136	7.83236e-19
ATP6V1FNB	-0.640694	9.91203e-17
RPL23A	-0.639707	3.88552e-19
ENSMMUG00000003073	-0.639563	1.51264e-17
MAP1LC3B	-0.626938	6.33684e-19
ENSMMUG00000063637	-0.625724	4.15377e-17
IFI30	-0.6256	6.16158e-16
ENSMMUG00000012419	-0.623099	1.77902e-14
RPLP2	-0.621016	4.46627e-19
ENSMMUG00000061824	-0.615852	2.40349e-19
GABARAP	-0.615524	2.43677e-15
RPL22	-0.61461	3.45301e-18
RPS21	-0.613641	3.60291e-17
RPL27A	-0.613041	8.60878e-19
RPS11	-0.613013	2.1552e-18
ENSMMUG00000013429	-0.612566	1.97227e-19
RPL32	-0.612488	5.98724e-19
ENSMMUG00000002075	-0.610787	1.43513e-18
ENSMMUG00000005593	-0.607422	3.88552e-19
CD81	-0.605162	4.08068e-15
ICAM1	-0.604642	5.5905e-17
ZFP36	-0.603109	8.60878e-19
DBI	-0.602529	6.19842e-13
PET100	-0.601729	2.80623e-12
RPL13A	-0.600228	9.24211e-18
NDUFA2	-0.594734	5.9008e-14
H2AFZ	-0.59292	1.77986e-14
FTL	-0.591408	5.71317e-18
HINT1	-0.585358	2.24199e-16
TMSB4X	-0.585248	5.01659e-17
PRDX5	-0.58273	1.39516e-12
WDFY1	0.581634	1.07456e-08
OSBPL9	0.582332	2.57366e-05
SETD5	0.582607	8.41429e-11
UGCG	0.585554	7.82514e-09
SLMAP	0.586206	1.5076e-08
ABR	0.587119	0.0078066
ROCK1	0.58847	9.40681e-07
EIF5B	0.58861	4.42857e-10
RFFL	0.588961	7.74609e-07
DAAM1	0.589795	2.06515e-13
B4GALT5	0.589933	2.02364e-13
ENSMMUG00000004539	0.592102	4.16441e-06
Metazoa-SRP.1340	0.592965	2.3213e-11
WDR37	0.595369	5.46665e-11
ATP2A2	0.595501	1.23681e-09
EPS15	0.596576	0.000451917
NT5C2	0.596978	2.19699e-10
VMP1	0.59855	3.57245e-11
ZBTB1	0.602499	1.37018e-08
MTMR3	0.6049	1.72247e-08
NHSL1	0.605051	5.49453e-12
NCOA3	0.606083	3.93293e-10
ARIH1	0.607012	6.08673e-12
CLINT1	0.609147	2.4846e-07
GNA13	0.609165	2.02098e-10
MRPS6	0.611604	2.17738e-13
AFTPH	0.618185	1.69607e-11
SMG1	0.619724	1.54265e-11
ITSN2	0.61979	0.000108331
ADGRE2	0.620371	6.48249e-05
DYNC1H1	0.622827	1.77597e-07
LSM14A	0.623562	3.44735e-09
ZFR	0.625332	2.128e-10
MAP2K1	0.625432	1.36166e-07
MAP3K20	0.625517	4.59525e-14
SIPA1L2	0.626195	1.04652e-11
SRSF4	0.62961	6.05183e-10
CREBBP	0.630893	8.62118e-12
AP2B1	0.63118	1.88867e-11
ATP6V0D1	0.632142	0.00655357
SLC23A2	0.634478	4.71015e-10
ARID4B	0.634964	5.09298e-10
EPC1	0.638924	1.66066e-07
LGMN	0.639301	3.15611e-13
HMOX1	0.64048	1.76786e-15
ARFGAP3	0.641091	0.000194621
NOTCH2	0.642453	2.56845e-13
METAP2	0.64587	1.6055e-08
PAFAH1B1	0.646551	1.07431e-12
ENSMMUG00000006165	0.649144	1.06027e-14
RAD51B	0.652198	6.95269e-10
PID1	0.653066	5.79101e-12
GLS	0.654627	4.27185e-14
ENSMMUG00000017113	0.656632	6.15539e-06
VCL	0.658079	8.01803e-13
YEATS2	0.659415	6.3349e-05
G3BP1	0.661313	4.37069e-13
ENSMMUG00000054358	0.663115	5.72559e-15
UBE2H	0.663456	5.46988e-13
CYRIB	0.666778	1.44173e-08
PREX1	0.668485	4.13543e-11
FBXO11	0.672457	1.55674e-13
AP3B1	0.672785	4.05931e-10
TGFB1	0.674826	1.11369e-10
GSK3B	0.676864	1.2056e-10
CYFIP1	0.681504	2.15537e-11
ZNF407	0.681876	1.17328e-11
TNS3	0.682466	1.03117e-08
CCSER2	0.683982	2.57637e-12
SH3KBP1	0.684102	1.1289e-11
RLF	0.685644	3.78114e-08
ATP9B	0.68655	4.05902e-12
CALCOCO2	0.688586	0.00878897
ST3GAL6	0.690324	1.42741e-16
FMC1-LUC7L2	0.691193	1.51644e-09
WAPL	0.691205	4.03591e-10
PDGFRA	0.693095	6.88498e-07
RAPGEF1	0.693947	1.62193e-12
GNB1	0.694182	8.03327e-12
PRKX	0.694375	1.34508e-08
CUL1	0.69475	5.75713e-12
NSMCE2	0.69495	1.45314e-10
AGO2	0.695175	3.36947e-15
PLEKHM2	0.698199	3.85185e-13
LMNA	0.698955	1.0873e-08
RUNX1	0.699222	2.05179e-16
CSGALNACT2	0.699743	5.00413e-14
SGMS1	0.70125	1.87219e-10
TMEM131	0.703818	1.02619e-10
SEC24B	0.705742	8.73711e-08
ZSWIM6	0.705945	2.5812e-15
THRAP3	0.706831	1.33291e-08
MDM2	0.707073	6.08037e-15
GOLGA4	0.70712	3.0426e-09
PSPC1	0.709087	1.36605e-13
KCMF1	0.713537	2.59045e-12
ITGAX	0.71362	5.70373e-15
STXBP5	0.715106	1.40735e-13
ARHGAP26	0.718281	1.44955e-13
CFDP1	0.719515	0.000199642
OGDH	0.719745	1.18852e-10
CYTH1	0.720289	5.85438e-14
CHST11	0.720994	5.58589e-09
ILRUN	0.725418	2.06857e-09
PITRM1	0.725712	6.98113e-13
STRN3	0.727475	4.72587e-13
DIP2B	0.727524	8.15869e-11
ENSMMUG00000056016	0.730057	1.89369e-14
DYRK1A	0.730252	1.20023e-10
ANKRD17	0.737257	2.1621e-12
TRAF3	0.737335	8.64012e-14
KATNBL1	0.740093	1.15461e-12
PAN3	0.74392	9.40859e-11
IPO7	0.744373	2.84292e-12
FBXW11	0.745084	7.99572e-13
CDC73	0.747635	4.62565e-12
PRSS55	0.748045	1.28347e-11
CNOT4	0.751509	2.59175e-11
ACAP2	0.751788	2.39448e-10
JMJD1C	0.753487	6.15016e-14
GIGYF2	0.75388	3.54195e-13
NUP98	0.754214	5.74321e-14
ZNF644	0.757191	1.08308e-12
NEDD4L	0.757697	3.40446e-15
NUMB	0.757997	9.35946e-15
ITCH	0.759058	7.88887e-13
RPS6KC1	0.760164	5.60459e-13
BMPR2	0.760882	0.000347866
MAML2	0.761887	3.04804e-14
SCAF8	0.762242	9.09447e-12
MDFIC	0.76262	7.13505e-13
KMT2C	0.764285	5.96175e-11
UVRAG	0.765755	2.94981e-11
ATXN1	0.767062	3.12301e-13
EPS8	0.771651	2.40579e-15
UBE2K	0.773127	2.08226e-11
ANTXR2	0.773498	3.10741e-18
SIK3	0.773509	1.44464e-15
CTNNA1	0.777136	5.2041e-11
USP36	0.779032	1.51634e-10
FNDC3A	0.781803	2.38279e-14
GAS7	0.78225	9.82989e-14
KDM6A	0.784524	2.40362e-14
USP25	0.786339	8.56355e-11
KIFBP	0.786807	1.21331e-14
EIF4EBP3	0.789361	3.10946e-12
CUL3	0.794372	5.9008e-14
PSMD1	0.795185	1.37728e-14
STAU1	0.795367	2.85706e-11
SPAG9	0.799574	2.40122e-18
SNX9	0.801075	1.43031e-16
BRAF	0.805306	1.5522e-11
OSBPL1A	0.805692	6.9225e-10
LCORL	0.80691	3.45375e-13
ANKRD11	0.809465	1.45763e-13
PUM1	0.811027	1.91406e-12
CCNY	0.811525	4.08068e-15
RBPJ	0.812803	1.38765e-07
ARID2	0.813526	3.92969e-14
UBE3A	0.816653	2.31362e-14
TAOK1	0.820803	2.11386e-13
GATAD2B	0.825981	3.12056e-09
USP34	0.825997	4.87397e-13
UBR5	0.828885	5.99555e-13
TAOK3	0.832057	1.24452e-13
MGAT5	0.838408	9.03125e-17
RBM47	0.839127	3.47139e-17
CLASP2	0.83995	3.76402e-11
LRRFIP2	0.840302	1.22889e-14
SRGAP1	0.842174	3.76258e-16
PPP6R3	0.842659	4.24501e-13
ENSMMUG00000028699	0.847914	2.7159e-15
ECPAS	0.848622	1.26624e-15
CAB39	0.849015	7.32909e-14
IGF2R	0.850268	2.18811e-16
FBXW7	0.853756	4.58765e-14
NPEPPS	0.854077	9.17784e-11
MED13L	0.85431	1.56574e-15
STAG1	0.855893	3.25602e-15
ABCC1	0.856617	4.00537e-15
BTBD7	0.856742	6.08635e-10
LARP4B	0.859785	3.1144e-15
ENSMMUG00000006803	0.86053	1.67879e-12
HERC4	0.862047	6.24227e-14
ASAP1	0.862192	1.46718e-13
ENSMMUG00000062012	0.863359	4.93439e-08
DLG1	0.865652	3.85185e-13
TRPS1	0.865684	6.85135e-17
AAK1	0.870774	1.53714e-12
PSMD12	0.875449	1.87534e-15
CDK13	0.879884	1.08459e-14
RAF1	0.880234	1.91827e-11
COX1	0.881161	3.26829e-19
ATP6	0.883733	3.58733e-18
SLTM	0.883809	1.26024e-10
NRIP1	0.886019	9.31609e-18
PSME4	0.886908	8.95307e-13
GATAD2A	0.888284	3.12674e-14
TLK2	0.889179	1.15026e-09
UBE2R2	0.891689	1.66979e-13
DIAPH2	0.894681	4.21636e-11
MBNL1	0.899805	2.71945e-11
LIMK1	0.900511	1.94734e-15
GSR	0.908948	2.73275e-12
ASH1L	0.911266	7.0546e-16
KIF13B	0.913636	1.08799e-16
COX3	0.914358	1.74645e-18
ATP8B4	0.914971	2.75912e-17
MBP	0.916213	2.88871e-17
ENSMMUG00000012203	0.916598	9.50753e-17
PSMD14	0.916601	1.56127e-13
ZCCHC2	0.919665	1.36448e-15
EIF3A	0.922379	2.81957e-14
ABL2	0.923252	5.62415e-14
CELF1	0.926728	2.34335e-13
ENSMMUG00000021425	0.934125	4.12882e-15
RPS6KA3	0.946006	1.71125e-15
AEBP2	0.947362	1.77105e-11
AHI1	0.948599	4.43947e-17
ND2	0.950101	1.30636e-18
NCOR1	0.950439	7.2047e-13
VPS13B	0.95067	3.30947e-12
EPB41	0.953324	2.6681e-16
DENND1B	0.953592	3.86111e-14
ELMO1	0.956247	8.90353e-13
VTI1A	0.961619	1.35092e-14
UHRF1BP1L	0.972092	2.97436e-14
CEP85L	0.983094	1.12223e-14
DYM	0.99218	4.35909e-16
MTSS1	0.992829	4.15377e-17
ATAD2B	0.993843	1.67854e-15
PIK3CB	0.996595	3.94094e-18
CNST	1.00003	4.02821e-17
ITPR2	1.00169	8.4653e-17
SLC24A3	1.00519	1.33828e-14
NUP153	1.00542	7.61538e-15
RABEP1	1.0057	3.35282e-13
DOCK5	1.00633	1.32547e-16
MAPK1	1.00752	4.79164e-14
UBE2E2	1.00974	2.32398e-16
MARK3	1.01769	1.44464e-15
CUX1	1.02221	1.04632e-14
ND4	1.0223	3.88552e-19
KDM2A	1.02234	4.4404e-11
GSN	1.02239	7.17736e-15
PPP3CA	1.02288	1.34495e-14
BIRC6	1.02489	2.14679e-16
GRAMD4	1.04612	1.81862e-10
RNF216	1.04713	1.30355e-11
GLIS3	1.05461	1.04666e-15
ND3	1.0563	3.64384e-19
SLC25A13	1.05758	4.09764e-12
ENSMMUG00000061125	1.05856	4.03653e-18
ADAM10	1.07562	3.76465e-17
PBX3	1.07753	8.24788e-19
FAM193A	1.08726	2.94496e-15
APP	1.08871	1.8848e-17
PLCB1	1.08952	7.83222e-17
ATP6V0D2	1.10859	1.21027e-19
ND4L	1.11192	1.92058e-17
CD109	1.11398	6.6304e-20
ENSMMUG00000006293	1.11982	1.08254e-14
COX2	1.12492	4.83643e-20
VAV3	1.13655	5.4098e-19
CAMTA1	1.13942	9.95568e-15
SND1	1.14902	1.66023e-18
UBR3	1.15602	3.27694e-16
MAML3	1.17929	4.46627e-19
MEMO1	1.19139	2.53225e-16
GNAQ	1.19977	8.3343e-19
MRTFA	1.21838	2.26896e-16
XYLT1	1.21992	2.58962e-18
TCF12	1.23559	1.51078e-18
ERC1	1.2399	8.46934e-15
SERTAD2	1.24375	5.18726e-17
SDC2	1.25069	1.95794e-19
UBE2G1	1.25809	4.4006e-17
RABGAP1L	1.26738	1.89245e-14
JARID2	1.29473	2.76404e-19
ASCC3	1.29873	1.14653e-17
TRIO	1.33712	6.6304e-20
ADARB2	1.33944	6.14762e-13
CPQ	1.34499	2.27003e-19
ARHGAP24	1.36251	1.13437e-19
ENSMMUG00000008587	1.39946	4.33973e-19
HIPK2	1.4348	7.65681e-21
SPIRE1	1.43945	1.5624e-15
TBXAS1	1.45816	1.6626e-19
MACF1	1.46003	6.56838e-17
PRKCA	1.49069	1.35654e-18
OSBPL8	1.54621	3.53959e-22
ARHGAP10	1.6089	1.51078e-18
PITPNC1	1.73171	2.90061e-22

## Sheet: BL_NS vs 6mo_NS
Negative logFC = up at baseline, Postive logFC=up after 6mo of heavy drinking
avg_logFC >0.58 or <0.58
p_val_adj <0.05
gene	avg_logFC	p_val_adj
EMP3	-1.80463	1.30302e-37
CCL4L1	-1.34407	5.41485e-26
mml-mir-147b	-1.22625	1.50969e-29
IFIT2	-1.20488	4.99458e-32
APOBEC3A	-1.17595	2.09338e-30
ENSMMUG00000054210	-1.15124	1.6004e-28
TREM1	-1.14783	9.2248e-27
ENSMMUG00000064224	-1.12534	1.03617e-28
ENSMMUG00000052293	-1.04677	2.6146e-29
CD14	-1.02372	1.34626e-26
NBN	-1.01076	1.58263e-27
ISG20	-1.0091	4.0891e-30
MX1	-0.97546	3.10385e-29
RPL30	-0.971025	4.78901e-34
IFIT3	-0.965395	9.54815e-30
SOD2	-0.948175	2.04229e-37
ENSMMUG00000042343	-0.922821	2.06376e-28
ENSMMUG00000062350	-0.906626	4.30381e-34
CYBB	-0.893696	1.05968e-25
MX2	-0.87955	9.17709e-31
RPL10	-0.874267	1.64007e-33
TYROBP	-0.863867	3.859e-29
COMMD6	-0.850176	1.02462e-25
RPS13	-0.81809	6.24032e-32
ENSMMUG00000003867	-0.816874	2.42206e-33
RPS23	-0.814641	4.45702e-32
RPS9	-0.804581	1.84349e-30
RPL19	-0.799719	9.85035e-30
RPS28	-0.790193	3.40459e-34
MRPL52	-0.788487	1.40187e-25
GBP3	-0.785571	5.22754e-29
RPL35A	-0.770573	4.93382e-31
FAU	-0.755077	3.20381e-31
CASP1	-0.75239	2.12057e-26
NINJ1	-0.742674	1.36983e-28
OAZ1	-0.733575	2.00573e-28
RPS7	-0.731285	7.17175e-30
RPL18	-0.730897	1.55223e-29
IFI30	-0.728969	4.38107e-25
RPL37A	-0.722562	1.09789e-29
ENSMMUG00000060377	-0.718691	1.72411e-25
RPS26	-0.71531	1.98904e-32
C15orf48	-0.714447	5.54315e-27
RPS4X	-0.708199	3.46461e-28
RPS21	-0.707725	1.23658e-29
SLC39A8	-0.707381	1.82915e-23
RPS27	-0.705265	8.73988e-31
CD81	-0.704818	3.83147e-24
BCL2A1	-0.700324	1.71867e-29
CRIP1	-0.698251	1.70576e-23
LAT2	-0.694462	4.52054e-25
RPL38	-0.691768	2.30658e-30
FTH1	-0.685165	3.40459e-34
TSPO	-0.685103	1.2071e-22
RPL34	-0.682291	8.31228e-31
S100A4	-0.678608	2.09338e-30
SERPINA1	-0.668718	4.14517e-25
S100A6	-0.667027	1.5611e-32
ENSMMUG00000019505	-0.665741	1.14509e-28
RPS12	-0.663843	1.42939e-30
ENSMMUG00000015563	-0.655702	4.32353e-31
NDUFA2	-0.649891	2.89527e-23
RPL15	-0.642015	9.77307e-26
RPL26	-0.641123	5.75757e-26
RPS29	-0.638962	1.84349e-30
ICAM1	-0.637249	1.95758e-22
COX7C	-0.637018	3.40839e-23
RPL23	-0.635866	1.64872e-26
RPL36AL	-0.634577	2.89931e-26
CLIC1	-0.634199	5.42734e-22
RPL39	-0.631941	1.27969e-31
GCN1	-0.626433	6.13981e-27
TMSB10	-0.625735	1.33179e-30
COX4I1	-0.617407	1.29793e-22
RPL32	-0.616475	1.80888e-30
RPS16	-0.61467	5.19769e-28
HINT1	-0.614366	1.76474e-25
ENSMMUG00000013429	-0.609906	6.86706e-30
RPS20	-0.609799	5.04456e-27
RPL7A	-0.608865	3.38787e-26
RPS24	-0.607557	2.40638e-31
ENSMMUG00000005593	-0.602961	1.36195e-30
GADD45B	-0.602148	2.17702e-23
ENSMMUG00000003073	-0.601352	1.5792e-27
RPL27	-0.599363	2.12511e-27
ENSMMUG00000015270	-0.595557	1.90455e-28
RPL22	-0.593567	4.54066e-26
ATP5MG	-0.591905	1.27062e-26
UBL5	-0.581313	6.7766e-22
ENSMMUG00000051300	0.58174	1.48618e-24
ATAD2B	0.584096	1.27489e-19
RAPGEF1	0.58469	1.42649e-20
FBXO11	0.585704	3.1585e-19
PPP6R3	0.586242	4.35676e-18
BRAF	0.586517	1.90532e-16
ITCH	0.587447	3.58055e-21
ARID2	0.588348	2.42706e-19
EIF4EBP3	0.589201	2.85504e-18
CEP85L	0.591307	1.99541e-17
PUM1	0.593175	2.42857e-19
RAF1	0.594488	8.97229e-19
CYFIP1	0.595102	1.5041e-17
TNS3	0.597604	4.02664e-16
NCOR1	0.600253	2.78747e-17
ECPAS	0.600987	3.57824e-20
GEM	0.604007	9.24069e-20
KCMF1	0.605944	3.03918e-19
STAG1	0.608136	3.07406e-21
ZNF407	0.610012	8.66513e-19
NPEPPS	0.61456	1.4732e-18
RPS6KC1	0.615475	8.51512e-17
VPS13B	0.626971	1.41513e-18
EPB41	0.627923	5.24378e-20
ASH1L	0.6285	1.70887e-21
NUP153	0.629856	4.13451e-20
NUP98	0.632333	1.44692e-20
ENSMMUG00000056016	0.63244	1.71636e-19
PSMD1	0.632473	3.2873e-21
MAP2K1	0.63398	5.64961e-20
DLG1	0.634681	1.13753e-17
ENSMMUG00000052127	0.635183	1.58263e-27
UBE2H	0.635988	5.74962e-21
HMOX1	0.638025	3.32368e-27
USP34	0.639685	1.44148e-19
HERC4	0.640247	1.38871e-19
PLEKHM2	0.64454	1.45114e-21
SLTM	0.646737	2.40241e-17
ELMO1	0.646918	2.28485e-20
ENSMMUG00000028699	0.649611	2.92461e-21
RABEP1	0.651865	1.18677e-17
AEBP2	0.653161	7.55468e-18
IGF2R	0.660277	5.66956e-24
GATAD2B	0.662526	2.73635e-19
GATAD2A	0.663871	2.36757e-21
KDM2A	0.663877	2.99144e-19
CELF1	0.665129	5.49474e-21
VTI1A	0.671089	3.49403e-20
TRPS1	0.67118	1.47258e-26
TRAF3	0.671518	9.03054e-23
KIF13B	0.671532	3.79687e-21
RBM47	0.678257	7.63049e-28
TLK2	0.679685	1.03383e-17
GIGYF2	0.68115	3.33689e-20
CNST	0.683016	1.66856e-20
ENSMMUG00000053089	0.689482	1.35516e-23
ABCC1	0.689849	1.35489e-25
UBE2R2	0.689856	9.0014e-20
SLMAP	0.692278	5.35661e-20
TAOK1	0.693764	4.49599e-21
TFPI	0.693811	2.89931e-26
COX1	0.695128	2.6146e-29
WDR37	0.695551	1.16167e-22
GSR	0.698733	5.3916e-22
ABL2	0.69962	3.53692e-20
PPP3CA	0.704966	1.11609e-22
SLC24A3	0.706355	7.64137e-23
MAPK1	0.713316	5.9748e-21
CSGALNACT2	0.713457	2.54995e-22
UHRF1BP1L	0.716315	6.7659e-21
MGAT5	0.718366	1.12736e-22
ANKRD11	0.719143	1.53202e-20
ENSMMUG00000006293	0.719452	4.0944e-21
LIMK1	0.721204	3.62182e-21
ENSMMUG00000021425	0.723042	7.22583e-21
RNF216	0.7231	3.08478e-20
CDK13	0.726416	1.0555e-21
BIRC6	0.727637	3.15083e-22
AGO2	0.729344	1.05874e-23
MEMO1	0.729843	3.58055e-21
DYM	0.73141	4.40605e-22
IL6ST	0.732493	8.0446e-24
ASAP1	0.733844	2.19911e-25
NUMB	0.742573	1.40787e-23
ENSMMUG00000006803	0.743096	8.07356e-21
ATXN1	0.744265	9.77307e-26
PITRM1	0.744452	1.55536e-20
NRIP1	0.74649	3.19964e-23
GLIS3	0.749018	6.79372e-24
PBX3	0.750256	4.88652e-26
SPAG9	0.757297	7.93122e-30
GAS7	0.761162	3.28163e-22
PSMD12	0.762172	1.29793e-22
CCNY	0.764199	1.52949e-21
ENSMMUG00000012203	0.765844	4.31611e-25
COX3	0.768219	1.3023e-31
PSMD14	0.772993	4.00481e-23
SNX9	0.778373	1.33282e-27
ATP6	0.784086	1.63274e-29
RUNX1	0.808416	3.13854e-27
COX2	0.814215	2.32959e-32
ASCC3	0.815439	1.96806e-23
SND1	0.824071	4.77895e-25
ND2	0.825983	5.18058e-29
UBE2G1	0.826184	5.61187e-26
SDC2	0.826649	1.62231e-26
DOCK5	0.827542	3.14101e-23
CAMTA1	0.828082	3.8213e-21
RPS6KA3	0.830804	2.81796e-24
CUX1	0.831349	1.44038e-24
APP	0.836811	5.12509e-26
NEDD4L	0.839301	1.536e-24
VAV3	0.845353	3.51081e-27
SPIRE1	0.850928	1.15984e-23
MARK3	0.873349	1.55302e-24
GNAQ	0.884611	3.16692e-26
ST3GAL6	0.885018	5.70439e-28
ERC1	0.889818	1.33065e-22
RABGAP1L	0.893114	8.50023e-24
ND3	0.895529	3.34661e-28
PLCB1	0.910603	7.51311e-21
ND4L	0.91479	2.79091e-25
SERTAD2	0.917492	1.95501e-24
ATP8B4	0.923862	5.13357e-28
ND4	0.926921	1.52288e-30
FAM193A	0.930079	1.06198e-23
MRTFA	0.93335	9.25332e-24
TCF12	0.94911	2.41238e-24
ENSMMUG00000061125	0.953816	3.75786e-27
CD109	0.965255	6.23986e-28
PIK3CB	0.971577	1.05508e-26
XYLT1	0.994305	6.59062e-27
UBR3	1.03466	3.7341e-27
AHI1	1.05149	9.22419e-27
MAML3	1.05571	4.51246e-31
ENSMMUG00000062012	1.05584	1.94625e-23
CPQ	1.09312	2.351e-27
MTSS1	1.10341	1.62267e-24
MACF1	1.14351	5.3064e-29
ENSMMUG00000054358	1.1611	1.3191e-33
ARHGAP24	1.17077	5.61691e-31
TRIO	1.19198	1.99798e-30
TBXAS1	1.20001	8.30063e-30
HIPK2	1.24908	6.10344e-31
ARHGAP10	1.26329	2.45232e-30
PRKCA	1.29078	2.09338e-30
ENSMMUG00000008587	1.30052	8.31228e-31
JARID2	1.30154	2.57267e-30
ATP6V0D2	1.35753	3.28782e-30
PITPNC1	1.41419	2.09338e-30
OSBPL8	1.7226	1.03812e-37
ADARB2	1.8286	2.09338e-30

## Sheet: BL_NS vs. BL_LPS
Negative logFC = up at non-stimulated, Postive logFC=up after LPS
avg_logFC >0.58 or <0.58
p_val_adj <0.05
gene	avg_logFC	p_val_adj
CTSD	-2.56833	1.23636e-27
CYP1B1	-1.92853	6.3073e-29
LMNA	-1.91479	3.23596e-26
GSN	-1.64254	2.8347e-24
KIR3DH	-1.48206	8.26472e-24
EMP3	-1.43518	1.16008e-26
RBPJ	-1.39224	2.86967e-24
LGMN	-1.35923	1.69885e-25
AAK1	-1.3451	2.93887e-23
CSTB	-1.29627	3.2938e-24
IFI30	-1.26167	4.22831e-24
ATP6V0A1	-1.22735	2.68563e-23
DYNLL1	-1.21361	1.9983e-21
GSR	-1.19291	3.01484e-21
GRAMD4	-1.15092	2.59053e-19
CTSB	-1.14154	9.77662e-25
IFIT2	-1.12912	4.2139e-23
FN1	-1.09164	3.41609e-24
IDS	-1.0732	9.41737e-21
CD86	-1.07306	4.27418e-20
SPIRE1	-1.06488	3.10836e-19
SLC23A2	-1.05107	1.15214e-22
TGFB1	-1.03695	2.36159e-20
PFN1	-1.03302	2.11346e-21
ASAH1	-1.03295	8.02094e-21
MBNL1	-1.03115	1.08487e-20
GABARAP	-1.03005	1.25125e-21
BRI3	-1.02831	8.15587e-19
RABGAP1L	-1.00617	5.71261e-21
PRDX1	-1.00229	1.78994e-21
GSTP1	-0.999135	2.37304e-22
PPP3CA	-0.986757	8.51144e-20
ENSMMUG00000038373	-0.983912	6.98406e-18
RNF130	-0.982327	7.44743e-23
GATAD2B	-0.980576	4.95331e-18
MAT2A	-0.975909	1.35723e-19
ARHGAP10	-0.958756	1.80961e-20
TAOK3	-0.946535	8.48384e-22
JUND	-0.936806	1.1262e-19
MBD3	-0.935613	2.81122e-18
UBE2G1	-0.934	8.8037e-20
MACF1	-0.903985	7.52531e-20
ATF3	-0.903251	2.27126e-18
WDR83OS	-0.902536	1.7084e-18
DENND1B	-0.898728	8.29279e-19
MTCH2	-0.896588	1.80124e-18
YEATS2	-0.893874	2.11265e-18
ZBTB1	-0.882905	4.71474e-18
MBP	-0.879382	7.59283e-20
H2AFY	-0.852413	5.38825e-18
SDC2	-0.850468	6.46702e-18
CAMLG	-0.840087	1.92955e-17
RBBP4	-0.838639	1.50522e-17
LGALS3	-0.837365	1.78281e-23
EPS15	-0.837042	1.83773e-18
NSA2	-0.837027	6.38065e-18
ENSMMUG00000022428	-0.835754	3.52678e-17
ATP6V1B2	-0.832054	2.57407e-19
UPF2	-0.831665	2.35699e-18
GNG5	-0.830523	4.65696e-17
KDM2A	-0.822083	3.89903e-18
SRRM1	-0.81771	2.86813e-17
CST3	-0.816466	1.43065e-18
ENSMMUG00000044585	-0.813768	9.71701e-17
LAMP1	-0.808669	7.79248e-20
TYROBP	-0.806564	1.87569e-20
SHE	-0.80597	6.38819e-17
CTSA	-0.803843	4.83987e-17
SERTAD2	-0.803693	5.37872e-18
KLF10	-0.799729	2.9609e-16
LITAF	-0.797998	2.18398e-20
ELMO1	-0.797194	1.76561e-18
HMOX1	-0.797057	2.56905e-19
PCBP1	-0.796689	2.55403e-18
PSAP	-0.796054	1.29848e-21
SGK1	-0.795787	2.55974e-21
OSBPL9	-0.792725	2.60975e-17
ENSMMUG00000063198	-0.785505	3.69104e-15
TUBA1A	-0.778661	2.14519e-17
VCAN	-0.771827	3.40544e-18
PIAS1	-0.766419	3.80092e-17
MEF2A	-0.765549	2.89453e-18
CHST11	-0.758964	9.66837e-19
ACTB	-0.757868	2.55084e-21
ZFYVE16	-0.755289	3.37139e-19
ABCC1	-0.754185	3.42027e-19
CYBB	-0.753284	4.76629e-17
SLC25A13	-0.747836	1.06045e-15
LAPTM5	-0.742888	2.39697e-18
M6PR	-0.740321	6.97063e-16
LCORL	-0.739058	3.00551e-16
CYRIB	-0.738112	8.47325e-17
USP36	-0.737634	1.37303e-14
CFL1	-0.737185	1.22421e-17
LAMP2	-0.732071	2.21727e-15
C5AR1	-0.731818	3.25979e-18
NCF2	-0.73037	1.37868e-16
UBL5	-0.72694	5.83135e-15
ELOVL5	-0.726755	1.6283e-19
BHLHE40	-0.726559	2.52009e-17
PTP4A2	-0.721681	3.50885e-15
RBM47	-0.7129	1.25751e-20
EIF5B	-0.710658	3.43694e-16
CFDP1	-0.707995	1.41255e-15
GRN	-0.695068	4.90709e-18
ENY2	-0.692707	8.45418e-15
ATP9B	-0.691375	1.22531e-17
ATP5MPL	-0.691142	5.64914e-16
HMGB1	-0.690063	6.84767e-18
COMMD6	-0.687958	1.43571e-15
BMPR2	-0.687954	4.30276e-17
SRP14	-0.68751	2.43942e-17
PRR13	-0.687092	2.21863e-15
NAMPT	-0.685615	8.22498e-19
HINT1	-0.685075	6.12224e-16
SYF2	-0.673019	4.76323e-15
ABR	-0.672075	1.67738e-17
RPS27L	-0.66739	4.19407e-17
TKT	-0.665675	3.24522e-14
TBC1D24	-0.664478	5.72085e-20
STAT1	-0.663547	2.18288e-17
PTPRE	-0.661768	1.24133e-16
ENSMMUG00000056793	-0.661759	3.14125e-14
ENSMMUG00000018687	-0.661734	2.78329e-14
MDM2	-0.660608	3.0763e-16
EFHD2	-0.659842	3.3435e-15
SOAT1	-0.656928	1.19662e-16
ATP5F1E	-0.65551	9.27384e-19
RBX1	-0.654687	2.90382e-13
GRB2	-0.652779	2.38745e-15
PAN3	-0.652621	8.8445e-16
TPM3	-0.650672	7.4775e-16
DNAJC8	-0.649413	7.29774e-13
MX2	-0.648746	2.74758e-16
ACAP2	-0.64686	6.97063e-16
ASCC3	-0.644701	1.30459e-14
GAPDH	-0.641595	5.19954e-17
DBI	-0.639155	3.6068e-13
ADGRE2	-0.637293	1.02029e-16
AEBP2	-0.63621	5.09614e-13
EIF4G2	-0.636173	2.68426e-18
NDUFA2	-0.633123	6.27259e-14
GAB2	-0.632371	9.68751e-17
YWHAG	-0.63119	2.9724e-16
ARHGAP26	-0.630854	4.26721e-18
TMSB4X	-0.630162	8.61897e-20
KMT2C	-0.629009	9.60474e-16
GNA13	-0.628983	4.46179e-15
ENSMMUG00000013289	-0.626669	1.91213e-12
OSBPL1A	-0.624553	2.62972e-15
ATP5MG	-0.624445	6.42012e-15
ENSMMUG00000012140	-0.62154	8.78755e-18
PAIP2	-0.621467	2.2374e-15
PRDX5	-0.620454	1.88164e-13
ZNF644	-0.61877	8.16664e-14
ITM2B	-0.617685	2.41446e-14
HNRNPK	-0.615985	1.15999e-14
FDX1	-0.615309	1.96209e-14
NPM1	-0.610081	6.85012e-13
PFDN2	-0.609287	8.99505e-12
CPEB4	-0.60691	1.27947e-11
CAPN2	-0.605801	1.14998e-13
TSPO	-0.604587	6.31403e-14
FMC1-LUC7L2	-0.604212	1.62631e-11
ERC1	-0.603625	1.01757e-14
ENSMMUG00000004539	-0.60261	2.36343e-12
ENSMMUG00000001458	-0.601821	5.06534e-14
JPT1	-0.600654	6.91837e-14
PID1	-0.599781	1.3992e-14
METAP2	-0.59936	6.75675e-12
ENSMMUG00000061128	-0.598645	4.031e-14
FNDC3A	-0.598448	1.48229e-15
EP300	-0.598036	7.72648e-14
IL6R	-0.597676	2.26773e-15
MAFF	-0.596811	1.09189e-13
NT5C2	-0.596248	9.51432e-15
RAC1	-0.595236	1.17925e-13
SNX2	-0.592225	7.45694e-15
THRAP3	-0.590131	7.46688e-14
IFI6	-0.588249	2.55621e-11
LRRFIP2	-0.586747	1.6219e-12
RPL39	-0.583494	4.90709e-18
MFSD1	-0.58347	3.06568e-13
RPL6	-0.580542	2.08705e-17
PICALM	0.592559	1.27187e-26
APOBEC3A	0.59912	7.41098e-25
NR3C1	0.602634	3.71409e-26
SELENOK	0.605634	4.15678e-24
MTSS1	0.637575	2.4364e-22
GK	0.663971	1.86864e-23
PFKFB3	0.668641	1.18223e-24
ETS2	0.669022	2.40101e-25
NHSL1	0.700545	9.57877e-24
PDE4B	0.707451	1.25125e-21
IRAK2	0.712689	2.64234e-24
AHI1	0.715616	8.94204e-24
UPP1	0.716263	7.18058e-26
NFKBIA	0.72399	1.36867e-26
BCL2A1	0.75763	1.48108e-28
PRDX6	0.774883	1.2812e-25
IL6ST	0.783079	1.28279e-24
SLC39A8	0.799949	2.34783e-24
RABGEF1	0.808217	3.46565e-25
ITGAV	0.841786	5.40291e-26
DENND5A	0.84184	3.86974e-26
ZHX2	0.874719	3.20177e-25
PIK3AP1	0.890687	1.16008e-26
TP53BP2	0.930504	1.78346e-25
TNFRSF1B	0.939679	1.01419e-26
CPD	0.946709	3.06246e-26
PELI1	0.956648	7.39173e-27
NEDD4L	0.958457	3.53664e-26
NRIP1	0.966491	2.48351e-23
PMAIP1	0.976581	1.44038e-27
RUNX1	0.996946	4.87135e-28
IER3	0.998969	1.41105e-29
TNFAIP3	1.00203	2.13189e-27
PLEK	1.02009	1.29121e-26
NBN	1.07069	6.39851e-27
ST3GAL6	1.08778	1.40971e-28
ENSMMUG00000046641	1.1031	6.3073e-29
PNP	1.14617	1.11095e-28
NXPE3	1.17376	6.48307e-26
IDO2	1.24467	6.39851e-27
TBC1D9	1.36361	2.13189e-27
MT2A	1.40295	5.34277e-29
ACOD1	1.597	2.69775e-31
CXCL8	1.80233	2.35574e-32
PTGS2	1.9541	2.77375e-33
SERPINB2	1.95724	1.008e-29
IL1B	2.05914	5.72488e-33
CXCL3	2.26517	3.27966e-33
ENSMMUG00000042343	2.51802	2.69047e-31
ENSMMUG00000054210	2.72007	2.26788e-31
CCL3	2.82554	8.19569e-36
CCL4L1	2.94073	1.08836e-29

## Sheet: 6mo_NS vs 6mo_LPS
Negative logFC = up at non-stimulated, Postive logFC=up after LPS
avg_logFC >0.58 or <0.58
p_val_adj <0.05
gene	avg_logFC	p_val_adj
CTSD	-2.42508	3.76911e-21
CYP1B1	-1.52707	1.68995e-21
LMNA	-1.38876	6.46658e-21
FN1	-1.35375	3.05505e-21
CD86	-1.31926	1.73955e-18
DYNLL1	-1.16567	1.08293e-14
IFI30	-1.1583	6.72144e-16
EMP3	-1.15519	9.72785e-17
ATP6V0A1	-1.13358	1.00456e-18
ATF3	-1.13163	1.12666e-16
PFN1	-1.10185	2.37134e-17
GABARAP	-1.09336	4.72266e-17
IDS	-1.09102	6.62596e-18
ENSMMUG00000038373	-1.08549	1.53062e-16
GSN	-1.07925	1.59756e-18
CTSB	-1.03256	3.45221e-19
PSAP	-1.02647	6.14348e-19
LGMN	-1.01727	2.66607e-19
GSR	-0.982695	3.35591e-17
LITAF	-0.973323	1.19917e-16
CSTB	-0.945279	1.3035e-15
LGALS3	-0.940818	1.83288e-19
GNG5	-0.933182	4.34115e-13
BRI3	-0.918051	7.45691e-12
C5AR1	-0.913413	2.51299e-17
MORF4L1	-0.906177	1.28425e-15
GSTP1	-0.894032	2.07905e-15
AAK1	-0.891611	1.77192e-18
CST3	-0.891	2.82184e-16
DBI	-0.887027	4.54483e-11
JUND	-0.887006	1.76101e-15
KIR3DH	-0.886027	7.26433e-16
FTH1	-0.877519	6.86314e-19
ASAH1	-0.854265	4.28172e-16
GAPDH	-0.852951	5.62479e-15
PRDX1	-0.838019	3.07889e-15
SLC23A2	-0.832586	3.43803e-16
RBPJ	-0.819966	3.17455e-19
GATAD2B	-0.817121	6.48773e-17
CYBA	-0.816577	5.2213e-13
KLF10	-0.815582	1.46888e-12
HMOX1	-0.794601	1.40617e-16
CHD4	-0.793497	3.69051e-13
TYROBP	-0.784155	4.42851e-15
CYBB	-0.781743	6.62201e-09
LAMP1	-0.776129	1.57132e-15
ENSMMUG00000022428	-0.771781	2.68285e-10
ACTB	-0.770133	1.61442e-16
ENSMMUG00000006608	-0.761867	1.13467e-14
MBD3	-0.759082	6.68569e-12
CFL1	-0.756555	7.07178e-13
NCF2	-0.753792	2.48818e-13
SRP14	-0.749986	2.04074e-12
WDR83OS	-0.745004	3.07903e-14
IFIT2	-0.740956	1.50121e-10
MAT2A	-0.73653	4.87586e-11
COMMD6	-0.733951	3.4358e-09
TGFB1	-0.733556	5.54922e-15
TKT	-0.729446	9.36221e-12
ATP6V1G1	-0.726529	7.92964e-13
ENSMMUG00000056793	-0.722321	7.33757e-09
MAFF	-0.72144	1.42407e-12
RNF130	-0.720815	1.09729e-16
PRDX5	-0.718384	6.84785e-10
GRN	-0.717247	3.00007e-15
PTPRE	-0.715742	1.25302e-13
TSPO	-0.702844	1.20813e-10
ATP5F1E	-0.697298	8.02553e-14
TBC1D24	-0.695743	2.13205e-16
CALR	-0.693968	1.14298e-12
CTSA	-0.693687	2.02958e-13
ENSMMUG00000061128	-0.693454	2.28794e-13
EIF4G2	-0.686775	2.68448e-15
H2AFY	-0.681772	6.56486e-13
BRD4	-0.676388	7.01631e-12
SRRM1	-0.671133	6.37942e-12
ENSMMUG00000048030	-0.66972	1.14743e-08
CD68	-0.669567	5.76508e-12
PPP3CA	-0.668848	7.6046e-16
SYF2	-0.66733	4.26022e-11
NSA2	-0.665452	5.2684e-12
HINT1	-0.656067	8.52646e-12
ATP6V1B2	-0.654679	1.0293e-12
TMSB4X	-0.653385	2.60256e-13
ATP5MPL	-0.652303	1.77905e-10
RPS27L	-0.650618	1.59477e-10
MTCH2	-0.65048	6.14587e-13
PCBP1	-0.648138	2.11825e-10
RPL13	-0.645441	2.269e-13
UPF2	-0.639896	1.73067e-14
SAT1	-0.638894	1.59586e-13
PSMA7	-0.637427	7.32338e-11
CAMLG	-0.637175	5.69539e-11
RABGAP1L	-0.631912	7.49083e-18
GRAMD4	-0.629825	6.29169e-16
TPM3	-0.62605	4.21168e-13
RPL6	-0.625614	3.29934e-13
SHE	-0.620444	1.56509e-11
EFHD2	-0.618947	2.81228e-11
SGK1	-0.617957	4.38721e-15
M6PR	-0.616017	8.22186e-10
RAC1	-0.615626	2.0965e-12
ARHGAP10	-0.613146	2.50194e-15
ENSMMUG00000063637	-0.611362	5.72234e-11
ENSMMUG00000013289	-0.605894	1.95481e-09
LAMP2	-0.605602	1.91163e-10
MBNL1	-0.60467	5.93677e-13
C18H18orf32	-0.603365	2.31947e-10
LAPTM5	-0.592627	4.43146e-14
VCAN	-0.591849	2.36269e-11
MRPL52	-0.591058	2.45685e-06
PRR13	-0.591025	1.73569e-10
TAOK3	-0.590065	2.33071e-16
MACF1	-0.587466	3.73574e-18
ABCC1	-0.587418	3.95272e-16
PIK3CB	0.586133	1.45422e-18
NFKBIA	0.586401	2.87002e-19
MGAT5	0.59181	1.33618e-18
FAR1	0.59599	1.04896e-16
HIVEP1	0.598095	7.77637e-15
LYN	0.599474	3.57543e-21
AHI1	0.612724	7.07785e-18
PNP	0.614107	8.40498e-18
UPP1	0.617426	1.32553e-18
CD44	0.641734	5.48988e-22
ETS2	0.670694	3.21255e-19
FNDC3B	0.678644	4.46699e-21
CCSER2	0.685464	1.59756e-18
SIPA1L1	0.688052	3.45221e-19
NFKB1	0.692897	3.57543e-21
BCL2A1	0.71228	5.24552e-21
IRAK2	0.721208	4.96336e-19
PFKFB3	0.739963	3.94629e-20
NR3C1	0.802001	2.31146e-22
CPD	0.80855	3.94629e-20
TP53BP2	0.828466	7.26342e-20
TNFRSF1B	0.870151	3.94629e-20
PLEK	0.873967	3.76911e-21
NEDD4L	0.876853	3.57543e-21
RUNX1	0.887752	1.96875e-22
ST3GAL6	0.893084	9.6133e-23
ITGAV	0.907521	3.11628e-22
MAP4K4	0.918916	1.41674e-21
SLC39A8	0.951238	3.50359e-18
IER3	0.959479	1.90594e-21
NHSL1	0.961467	9.88701e-22
DENND5A	0.968034	7.91388e-22
TNFAIP3	0.984841	1.15058e-20
ZHX2	0.99025	9.21068e-21
PDE4B	0.996549	3.56737e-20
PELI1	1.01782	1.4723e-21
PIK3AP1	1.06128	3.17455e-19
PMAIP1	1.08426	8.23233e-21
NRIP1	1.10602	9.03971e-23
MT2A	1.16366	3.05505e-21
NBN	1.19547	2.02532e-20
ENSMMUG00000046641	1.22197	7.78884e-23
NXPE3	1.29881	3.57543e-21
TBC1D9	1.33429	4.35525e-22
IDO2	1.48304	6.44638e-23
ACOD1	1.50456	9.03971e-23
IL1B	1.63142	1.00036e-27
PTGS2	1.64353	5.15764e-23
CXCL8	1.72557	6.26736e-27
SERPINB2	1.76307	6.51911e-26
CXCL3	1.96572	3.03902e-28
CCL3	2.37821	1.29257e-29
ENSMMUG00000042343	2.48298	1.29257e-29
ENSMMUG00000054210	3.06736	3.03902e-28
CCL4L1	3.36466	1.9547e-27
