# Supplementary material for: Short-term heavy drinking in a non-human primate model skews monocytes toward a hypo-inflammatory phenotype
Source: Front Immunol. 2025 Jun 23;16:1606092. doi: 10.3389/fimmu.2025.1606092 (PMC12229841; doi:10.3389/fimmu.2025.1606092)
Supplement: Supplementary Table 3 — Differentially abundant peaks in the promoter region from CUT&Tag. [file Table3.xlsx]

## Sheet: Baseline
Differentially abundant peaks at baseline
p value >0.0001
gene	p.value
AAAS	7.15e-102
AACS	1.1e-123
AAK1	0
AAMP	1.03e-247
AAR2	2.63e-73
AARS1	0
AARS2	3.87e-80
AASDH	5.21e-287
AASDHPPT	0
AASS	1.08e-06
ABAT	4.92e-07
ABCA11P	1.34e-05
ABCA2	1.41e-52
ABCA6	2.6e-09
ABCA7	7.23e-73
ABCA9-AS1	8.05e-07
ABCB10	0
ABCB9	1.2e-10
ABCC1	6.97e-16
ABCC10	1.31e-128
ABCC11	2.32e-08
ABCE1	0
ABCF3	5.52e-225
ABCG1	2.35e-178
ABCG2	2.08e-07
ABCG4	2.46e-36
ABHD10	1.62e-71
ABHD11	4.23e-139
ABHD12	2.3e-273
ABHD14A-ACY1	1.68e-19
ABHD14B	1.28e-34
ABHD16A	0
ABHD17B	0
ABHD17C	3.13e-120
ABHD3	9.6e-11
ABHD4	1.59e-100
ABHD6	0
ABHD8	1.16e-48
ABI3	7.09e-134
ABRACL	0
ABRAXAS2	9.4e-194
ABT1	1.36e-214
ABTB1	0
ACAA1	0
ACAA2	0
ACACA	3.26e-101
ACAD10	1.06e-06
ACAD11	8.29e-07
ACADS	1.93e-71
ACADVL	2.07e-86
ACAP1	8.37e-102
ACBD4	3.07e-19
ACBD5	0
ACD	0
ACKR2	0
ACLY	1.1e-204
ACOT7	4.12e-60
ACOT8	2.47e-06
ACOX1	0
ACOX3	0
ACP5	9.1e-05
ACP6	0
ACSF2	8.83e-11
ACSF3	6.14e-68
ACSL5	1.69e-79
ACSM5	3.98e-06
ACSS1	3.31e-250
ACTA2-AS1	8.98e-05
ACTB	3.86e-73
ACTG1	0
ACTL8	3.47e-07
ACTN4	5.31e-281
ACTR10	1.69e-229
ACTR1A	0
ACTR3B	2.79e-38
ACTR3C	5.75e-189
ACTR5	0
ACTR6	1.42e-251
ACVR1B	1.86e-156
ACVR1C	6.59e-06
ACVR2B-AS1	1.43e-44
ACYP1	2.13e-49
ADA	4.6e-154
ADAL	4.35e-130
ADAM15	1.05e-97
ADAM24P	1.57e-05
ADAM30	2.24e-06
ADAM9	0
ADAMTS16	3.2e-16
ADAMTSL5	1.97e-10
ADAP2	1.32e-73
ADAT3	1.19e-96
ADCK1	6.96e-69
ADCK2	6.28e-28
ADCK5	4.01e-107
ADCY6	4.53e-10
ADCY7	5.58e-64
ADGRA2	1.22e-41
ADGRD1	5.89e-10
ADGRD2	9.1e-05
ADGRE5	0
ADGRF2	7.56e-15
ADGRG1	2.08e-07
ADGRG3	3.28e-12
ADGRV1	0
ADHFE1	4.87e-55
ADI1	0
ADIPOR2	3.37e-242
ADM	2.85e-42
ADO	0
ADPRH	0
ADPRHL1	9.09e-11
ADPRS	0
ADRM1	3.02e-15
ADSS1	5.66e-72
ADSS2	1.56e-273
AEN	8.76e-15
AFF2	1.17e-81
AFG1L	0
AGAP12P	1.02e-07
AGBL2	1.86e-111
AGBL3	3.67e-106
AGER	1.12e-13
AGFG1	6.55e-262
AGGF1	7.21e-279
AGPAT5	4.48e-185
AHCY	9.61e-154
AHCYL2	5.52e-122
AHDC1	5.32e-108
AHNAK	0
AHRR	7.65e-12
AHSA1	0
AHSA2P	0
AIF1	3.66e-160
AIFM2	1.16e-33
AIG1	1.69e-73
AIMP1	0
AIRE	9.34e-10
AK2	1.34e-50
AK6	0
AK8	6.16e-39
AKAP10	1.08e-06
AKAP3	1.61e-179
AKAP9	2.41e-05
AKIRIN2	0
AKNA	0
AKR1A1	1.68e-253
AKT1	7.19e-143
AKT3	3.11e-27
ALAD	6.92e-209
ALAS1	2.95e-242
ALDH1A3	1.22e-33
ALDH2	2.62e-98
ALDH3A2	0
ALDH4A1	1.71e-70
ALDOA	0
ALDOC	1.03e-13
ALG1	1.24e-51
ALG11	1.05e-08
ALG12	2.26e-95
ALG13	9.26e-112
ALG3	1.72e-52
ALKBH1	5.52e-220
ALKBH3	1.25e-110
ALKBH5	0
ALKBH7	5.07e-250
ALOX5	7.46e-98
ALPK1	0
AMBRA1	0
AMD1	0
AMDHD1	2.86e-179
AMDHD2	6.78e-101
AMELX	9e-09
AMIGO3	1.97e-61
AMMECR1L	0
AMOT	3.9e-39
AMOTL2	5.62e-31
AMPD2	0
AMPD3	6.32e-186
ANAPC11	4.75e-124
ANAPC13	0
ANAPC4	2.95e-201
ANAPC7	7.01e-246
ANGEL1	3.38e-136
ANGEL2	4.32e-09
ANGPTL6	8.05e-07
ANKHD1	0
ANKLE1	2.49e-29
ANKMY2	0
ANKRD12	0
ANKRD13A	0
ANKRD13B	6.94e-21
ANKRD13C	0
ANKRD13D	8.49e-71
ANKRD17	0
ANKRD33B	2.99e-190
ANKRD34A	1.19e-19
ANKRD35	3.08e-17
ANKRD36C	2.49e-08
ANKRD40	2.02e-123
ANKRD42	0
ANKRD45	2.94e-05
ANKRD52	1.06e-52
ANKRD54	5.4e-90
ANKRD63	2.04e-115
ANKRD9	7.61e-81
ANKZF1	0
ANP32A	2.91e-130
ANTKMT	1.07e-29
ANXA11	0
ANXA7	0
AOAH	1.75e-141
AP1B1	2.52e-135
AP1G1	0
AP1G2	1.35e-26
AP2A2	4.11e-11
AP2B1	1.05e-299
AP2M1	0
AP3D1	3.19e-225
AP3M2	9.87e-121
AP3S2	2.79e-97
AP4E1	0
AP4S1	0
AP5B1	0
AP5M1	0
AP5S1	0
APAF1	0
APBA3	2.32e-08
APBB1	4.45e-24
APBB3	0
APEH	2.04e-252
APEX2	2.58e-137
APH1A	6.88e-200
API5	1.52e-11
APMAP	0
APOA1-AS	7.16e-12
APOBEC3H	4.7e-29
APOBR	2.74e-308
APOL1	4.59e-21
APOL2	5.7e-48
APOLD1	1.35e-239
APOM	0
APP	0
APPL1	1.26e-159
APRT	5.05e-57
APTX	1.19e-140
AQP11	5.12e-20
ARAP1	3.2e-12
ARAP3	2.86e-24
ARCN1	2.11e-218
ARF1	0
ARF3	1.04e-260
ARF5	0
ARF6	0
ARFGAP2	0
ARFGAP3	1.87e-208
ARFGEF2	5.55e-119
ARFIP2	2.75e-228
ARFRP1	4.61e-248
ARG2	1.89e-106
ARHGAP11A	0
ARHGAP27	9.65e-115
ARHGAP29	1.34e-05
ARHGAP30	0
ARHGAP31	0
ARHGAP31-AS1	5.7e-274
ARHGAP40	1.55e-06
ARHGAP45	4.27e-25
ARHGDIA	0
ARHGEF1	5.77e-64
ARHGEF11	1.09e-23
ARHGEF17	6.91e-14
ARHGEF18	5.07e-45
ARHGEF2	0
ARHGEF26	2.08e-27
ARHGEF37	2.81e-27
ARHGEF5	1.03e-166
ARHGEF7	0
ARID1A	1.25e-05
ARID1B	6.16e-21
ARID2	1.23e-274
ARID3A	1.47e-18
ARID4A	0
ARID4B	9.54e-07
ARID5A	0
ARIH1	4.34e-196
ARIH2	0
ARL10	3.27e-64
ARL11	1.59e-111
ARL13B	6.07e-94
ARL14EP	7.31e-118
ARL2	2.98e-179
ARL2BP	1.22e-35
ARL3	0
ARL4A	0
ARL4C	0
ARL5B	0
ARL6IP1	0
ARL6IP6	0
ARL8B	2.05e-291
ARMC5	0
ARMC7	0
ARMC8	0
ARMCX1	3.05e-43
ARMCX2	3.15e-11
ARMCX3	8.48e-167
ARMCX6	3.22e-51
ARMH1	6.07e-06
ARMT1	3.23e-288
ARPC1A	2.41e-243
ARPC1B	3.34e-29
ARPC2	0
ARPC3	4.92e-07
ARPC5L	0
ARPIN	7.32e-15
ARRB1	0
ARRB2	0
ARRDC1	1.84e-177
ARRDC2	6.87e-44
ARSK	3.6e-193
ARSL	2.21e-07
ARV1	1.89e-06
ARVCF	1.4e-12
ASB1	1.19e-249
ASCC1	6.45e-175
ASCC3	0
ASF1B	1.72e-296
ASH1L	0
ASH2L	0
ASL	5.65e-05
ASNS	3.62e-09
ASPG	5.49e-09
ASPRV1	0
ASPSCR1	6.84e-170
ASRGL1	1.71e-57
ASS1P13	2.49e-08
ASS1P5	3.53e-08
ASXL1	6.88e-218
ASXL2	0
ATAD2	0
ATAD2B	0
ATAD5	1.42e-137
ATAT1	5.65e-37
ATF1	1.27e-279
ATF3	4.56e-10
ATF4	0
ATF5	8.39e-53
ATF7IP	1.13e-47
ATG101	0
ATG12	0
ATG13	4.92e-07
ATG14	2.37e-103
ATG16L2	0
ATG3	2.94e-05
ATG4B	4.39e-69
ATG4D	5.63e-112
ATG7	1.06e-113
ATG9B	5.54e-11
ATIC	1.22e-49
ATL3	2.53e-273
ATMIN	2.95e-48
ATN1	2.78e-28
ATP10A	0
ATP11A	0
ATP11B	0
ATP13A3	1.49e-07
ATP13A4	1.51e-267
ATP1A1	0
ATP1A1-AS1	9.68e-39
ATP1B1	0
ATP1B3	0
ATP2A2	1.2e-203
ATP2B3	5.77e-09
ATP5F1A	8.1e-119
ATP5F1BP1	1.08e-06
ATP5F1D	3.39e-86
ATP5MC3	0
ATP5ME	0
ATP5MG	0
ATP5MJ	4.66e-119
ATP5PD	0
ATP6AP2	1.58e-163
ATP6V0A2	6.45e-153
ATP6V0B	0
ATP6V0C	3.46e-183
ATP6V0E1	0
ATP6V1B2	1.37e-270
ATP6V1C1	1.92e-207
ATP6V1E2	2.94e-28
ATP6V1F	3.46e-215
ATP7A	6.43e-102
ATPAF1	3.36e-47
ATR	8.29e-07
ATRIP	2.66e-44
ATRN	0
ATXN1	1.18e-87
ATXN2L	2.88e-07
ATXN3L	1.52e-11
ATXN7	0
ATXN7L2	3.84e-87
ATXN7L3	0
AUP1	0
AURKAIP1	2.94e-231
AUTS2	1.12e-11
AVPR1B	3.58e-11
AZI2	0
AZU1	2.52e-26
B2M	0
B3GALNT2	0
B3GALT2	4.96e-05
B3GALT4	2.6e-111
B3GAT3	4.63e-104
B3GNT2	5.28e-06
B3GNT4	4.14e-23
B3GNT8	7.57e-167
B4GALNT1	2.24e-06
B4GALNT2	5.35e-13
B4GALNT4	6.6e-06
B4GALT1	0
B4GALT3	5.48e-145
B4GALT4	2.86e-47
B4GALT7	3.15e-105
BABAM2	4.79e-256
BAD	1.24e-187
BAG2	9.14e-146
BAG4	0
BAG6	4.02e-10
BAIAP2	7.03e-125
BAIAP2-DT	4e-79
BAK1	0
BAMBI	3.06e-21
BANF1	0
BANP	7.81e-109
BARX1-DT	7.16e-09
BAX	1.1e-76
BAZ1A-AS1	0
BBLN	3.18e-35
BBOF1	1.79e-169
BBS4	6.16e-86
BCAP29	1.37e-110
BCAP31	1.87e-09
BCAR3	0
BCAT2	3.55e-23
BCCIP	0
BCKDK	3.58e-31
BCL10	0
BCL2	1.98e-66
BCL2L1	0
BCL2L11	0
BCL2L12	0
BCL2L2	1.6e-64
BCL3	3.59e-31
BCL7A	4.08e-33
BCL7B	2.02e-112
BCL7C	4.4e-24
BCORL1	9.65e-48
BCS1L	1.41e-183
BDH1	0
BDKRB1	3.56e-07
BDP1	2.78e-211
BECN1	1.41e-96
BEND3	1.56e-23
BEND6	1.8e-26
BET1	5.63e-270
BET1L	0
BEX3	2.77e-06
BEX4	3.36e-18
BFAR	7.48e-201
BFSP1	1.78e-15
BGN	3.07e-14
BHLHE22	5.94e-12
BICD1	2.24e-40
BICDL1	4.96e-05
BICRA	0
BID	3.78e-296
BIK	2.11e-32
BIRC2	0
BIRC3	2.62e-99
BIVM	7.71e-103
BLOC1S2	0
BLOC1S3	5.05e-50
BLOC1S4	7.17e-88
BLOC1S6	0
BLVRB	0
BLZF1	8.85e-200
BMF	3.34e-206
BMI1	6.96e-30
BMP1	3.04e-50
BMP2K	2.78e-09
BMP4	2.34e-17
BMP8B	1.12e-17
BMPR2	0
BMS1P1	8.98e-05
BNC2	7.04e-50
BNC2-AS1	6.64e-38
BNIP3	1.09e-21
BNIP3L	0
BNIP3P37	6.97e-05
BOLL	1.03e-05
BORCS5	1.18e-261
BPNT2	1.6e-05
BPTFP1	1.6e-05
BRAP	2.55e-226
BRAT1	0
BRD1	0
BRD2	0
BRD3	1.15e-130
BRD9	9.25e-174
BRF2	7.4e-140
BRMS1	1.58e-115
BRMS1L	0
BROX	0
BRPF1	0
BRWD1	0
BSCL2	8.4e-214
BSG	1.91e-147
BSG-AS1	3.66e-42
BST1	1.14e-77
BST2	3.15e-137
BTAF1	0
BTBD10	0
BTBD19	8.62e-59
BTBD6	8.94e-168
BTBD7	1.94e-76
BTBD9	1.81e-197
BTF3	0
BTG1	0
BTG2	0
BTG3	2.18e-17
BTN2A2	5.75e-06
BTN3A1	3.07e-13
BTNL3	1.04e-07
BTNL8	7.48e-10
BUB3	0
BUD23	0
BVES	6.68e-200
BZW1	0
C10orf143	0
C10orf88	1.44e-05
C10orf95-AS1	6.31e-142
C11orf1	2.06e-179
C11orf45	1.23e-49
C11orf54	3.62e-09
C11orf68	1.87e-90
C11orf91	1.07e-21
C11orf96	2.77e-06
C12orf29	6.04e-100
C12orf73	1.02e-254
C12orf75	5.04e-41
C14orf28	1.85e-145
C14orf93	6.4e-288
C15orf39	0
C15orf40	9.78e-135
C15orf48	2.08e-07
C15orf61	3.39e-169
C16orf54	0
C16orf72	1.71e-142
C16orf91	2.6e-247
C16orf95	2.81e-96
C17orf58	3.16e-113
C17orf64	0
C18orf32	2.36e-295
C19orf44	1.61e-10
C19orf47	2.47e-06
C19orf48	3.59e-261
C19orf53	2.59e-44
C1GALT1C1	1.94e-59
C1orf109	1.54e-298
C1orf159	1.41e-27
C1orf185	1.56e-06
C1orf198	1.13e-152
C1orf21	1.47e-107
C1orf216	3.39e-74
C1orf220	1.08e-06
C1orf52	0
C1QL4	1.08e-06
C1QTNF2	3.54e-27
C1R	1.61e-08
C2	6.08e-84
C20orf27	7.34e-209
C21orf58	0
C21orf91	0
C22orf42	4.27e-11
C2CD2	3.58e-59
C2orf42	0
C2orf49	1.17e-193
C2orf69	0
C3	2.17e-09
C4B	8.52e-11
C4BPAP2	6.84e-08
C4orf17	5.75e-06
C4orf36	2.38e-89
C4orf54	3.51e-08
C5AR1	1.7e-163
C5AR2	9.54e-07
C5orf15	1.48e-235
C5orf22	8.33e-238
C5orf24	4.46e-182
C5orf51	1.7e-269
C6	2.21e-07
C6orf132	2.15e-19
C6orf136	0
C6orf163	2.72e-09
C6orf47	2.96e-132
C6orf62	2.05e-160
C7orf25	4.19e-267
C7orf26	2.25e-137
C7orf31	7.76e-37
C8orf58	4.95e-86
C9orf116	2.46e-15
C9orf163	1.23e-167
C9orf40	2.64e-289
C9orf64	3.09e-254
C9orf72	0
CA11	9.75e-21
CA13	4.06e-07
CA2	3.74e-235
CA5BP1	0
CAAP1	4.93e-274
CAB39	1.52e-46
CAB39P1	2.43e-09
CABIN1	4.81e-38
CABP1	1.36e-11
CABYR	1.49e-07
CACFD1	2.57e-61
CACNA1C-AS1	1.08e-06
CACNA1H	4.95e-07
CACNB3	1.64e-95
CACTIN	0
CACTIN-AS1	3.82e-14
CACYBP	0
CADPS2	1.07e-13
CALHM2	0
CALHM6	3.94e-52
CALM1	0
CALM3	3.26e-293
CALR	0
CALU	3.62e-202
CAMK1	5.39e-13
CAMK1D	4.04e-24
CAMK4	2.94e-05
CAMKK2	0
CAMLG	0
CAMTA1	2.77e-06
CAND1	0
CANT1	1.75e-74
CANX	0
CAPN10	0
CAPN15	0
CAPNS1	0
CAPRIN1	3.31e-06
CAPZB	1.39e-35
CARD10	2.56e-06
CARD19	0
CARD8	8.04e-20
CARD9	0
CARF	0
CARHSP1	1.09e-20
CARM1	2.09e-54
CARNMT1	1.04e-50
CARNS1	5.92e-18
CARS1	9.46e-109
CARS2	1.72e-197
CASC3	4.62e-225
CASK	4.6e-07
CASP10	3.42e-22
CASP2	5.31e-256
CASP6	6.26e-259
CASP7	0
CASP9	1.52e-267
CASS4	2.13e-130
CASTOR1	9.62e-32
CATSPER2	0
CATSPERD	2.7e-205
CAVIN3	5.33e-109
CBFA2T2	1.37e-45
CBFB	2e-152
CBL	0
CBLC	2.6e-09
CBLN3	3.06e-16
CBS	1.63e-10
CBX1	1.13e-68
CBX3	0
CBX6	1.08e-115
CBX7	2.15e-34
CBY1	8.64e-106
CCAR2	8.57e-258
CCDC115	0
CCDC117	1.72e-197
CCDC120	1.17e-06
CCDC121	1.93e-206
CCDC125	3.55e-23
CCDC126	1.87e-97
CCDC14	3.25e-104
CCDC15	2.46e-60
CCDC174	8.6e-126
CCDC184	5.65e-05
CCDC22	4.15e-46
CCDC24	4.09e-66
CCDC28A	6.44e-305
CCDC28B	2.42e-124
CCDC30	4.6e-07
CCDC34	2.24e-30
CCDC40	1.25e-09
CCDC43	5.88e-223
CCDC47	0
CCDC51	7.91e-165
CCDC57	2.02e-10
CCDC69	1.49e-08
CCDC71	7.69e-144
CCDC71L	4.24e-302
CCDC83	4.54e-99
CCDC85B	1.88e-25
CCDC86	2.47e-158
CCDC88A	0
CCDC9	4.03e-118
CCDC93	7.09e-291
CCDC96	1.56e-140
CCDC97	4.88e-151
CCL15	3.47e-07
CCL4	2.14e-103
CCL7	1.94e-07
CCN5	8.1e-07
CCNB1	4.73e-157
CCNB3	2.59e-06
CCNC	6.19e-286
CCND1	2.5e-17
CCND3	0
CCNDBP1	0
CCNE2	5.73e-16
CCNG1	0
CCNI	0
CCNJ	0
CCNK	0
CCNL2	0
CCNO	1.04e-07
CCNP	8.87e-15
CCNT2	0
CCP110	1.23e-191
CCPG1	0
CCR7	1.16e-12
CCS	1.73e-60
CCSAP	2.13e-201
CCT2	1.08e-58
CCT4	0
CCT5	0
CCT6B	1.36e-177
CCT7P2	3.83e-11
CCT8	0
CD109-AS1	6.68e-16
CD151	5.48e-164
CD19	8.42e-20
CD1D	9.31e-241
CD200R1	1.9e-07
CD24	5.6e-48
CD300A	3.49e-53
CD300LB	9.61e-15
CD300LD	9.89e-42
CD300LF	9.11e-173
CD320	5.15e-19
CD37	3.18e-90
CD40	4.19e-28
CD46	0
CD47	0
CD48	1.6e-266
CD59	4.08e-163
CD63	0
CD81-AS1	5.06e-107
CD83	2.01e-236
CD9	2.62e-152
CD93	0
CDA	8.76e-41
CDAN1	1.23e-85
CDC123	2.11e-290
CDC16	1.99e-136
CDC20B	1.24e-16
CDC25A	1.6e-174
CDC25B	2.5e-37
CDC34	5.19e-73
CDC37	3.72e-220
CDC42	4.06e-81
CDC42EP1	5.77e-09
CDC42EP2	0
CDC42EP3	6.59e-06
CDC42EP4	3.8e-307
CDC42SE1	0
CDC5L	2.03e-72
CDC7	7.98e-298
CDCA2	7.48e-10
CDCA3	0
CDCA5	1.44e-136
CDCA7	3.22e-128
CDH24	7.95e-67
CDHR2	9.72e-30
CDIN1	9.24e-14
CDK10	5.48e-195
CDK11B	0
CDK12	0
CDK16	1.35e-257
CDK2	5.34e-64
CDK20	1.5e-66
CDK5	0
CDK5R1	8.33e-09
CDK6	3.12e-265
CDK7	0
CDK9	6.39e-214
CDKL5	4.64e-106
CDKN1A	0
CDKN1B	0
CDKN1C	1.37e-163
CDKN2A	7.27e-263
CDKN2AIP	0
CDKN2D	1.52e-266
CDR2L	5.25e-10
CDRT1	1.6e-05
CDRT15L2	1.36e-09
CDT1	4.21e-13
CDY14P	2.74e-08
CEBPA-DT	0
CEBPG	1.02e-190
CELF1	0
CENATAC	1.41e-133
CENPBD1P	0
CENPC	2.31e-191
CENPF	3.53e-08
CENPH	2.9e-203
CENPM	2.3e-199
CENPP	0
CENPS	1.14e-106
CENPT	2.68e-135
CEP104	0
CEP126	4.19e-17
CEP164	2.54e-66
CEP20	2.4e-78
CEP295	1.31e-130
CEP295NL	1.44e-05
CEP350	0
CEP44	1.34e-05
CEP57L1	7.14e-17
CEP78	1.78e-291
CEP85	2.16e-08
CEP97	1.39e-300
CERS2	5.3e-51
CERS6	2.24e-256
CFAP20	4.19e-137
CFAP298	0
CFAP36	0
CFAP418	0
CFD	1.3e-83
CFI	1.61e-10
CFL1	4.1e-80
CFL2	4.87e-93
CFLAR	5.61e-46
CFP	1.59e-31
CFTR	1.34e-05
CGAS	0
CGGBP1	0
CGN	2.23e-86
CGRRF1	1.98e-138
CHAF1A	3.59e-06
CHAMP1	1.83e-21
CHCHD2	1.47e-151
CHCHD5	3.7e-181
CHCHD7	5.85e-306
CHD2	1.26e-128
CHD3	3.51e-154
CHD4	0
CHD7	1.25e-08
CHD9	2.71e-55
CHEK1	9.72e-306
CHEK2	5.82e-10
CHERP	2.26e-13
CHFR	6.52e-67
CHGB	2.16e-08
CHI3L2	3.51e-08
CHIC2	0
CHID1	2.75e-248
CHIT1	2.92e-149
CHKA	3.95e-38
CHKB	0
CHMP1B	0
CHMP2A	6.4e-168
CHMP3	0
CHMP4A	0
CHMP4B	0
CHMP5	0
CHMP7	2.83e-92
CHP1	1.44e-213
CHP2	3.1e-05
CHPF	9.28e-43
CHRNE	1.56e-29
CHST12	1.2e-137
CHST13	4.88e-15
CHST15	0
CHST2	7.44e-48
CHST5	1.25e-05
CHST7	1.22e-25
CHTF8	9.26e-43
CHTOP	5.65e-238
CHURC1-FNTB	1.45e-135
CIAO2B	3.29e-190
CIAO3	1.17e-73
CIAPIN1	5.16e-280
CIC	0
CIDEB	9.22e-22
CILK1	3.57e-214
CIP2A	2.21e-248
CIPC	0
CIRBP	1.07e-138
CISH	1.49e-275
CITED2	0
CITED4	3.23e-97
CIZ1	4.69e-54
CKAP4	2.34e-108
CKAP5	8.61e-295
CLASP1	0
CLASP2	0
CLASRP	5.97e-120
CLBA1	6.28e-42
CLCC1	3.99e-189
CLDN11	1.93e-07
CLDN5	3.98e-06
CLDND1	0
CLDND2	2.79e-85
CLEC16A	2.8e-174
CLEC19A	6.39e-08
CLEC20A	6.41e-75
CLEC2B	5.58e-80
CLEC4A	2.96e-34
CLIC1	0
CLIC4	2.59e-27
CLK1	0
CLK2	7.23e-164
CLK3	2.61e-47
CLN3	0
CLN5	0
CLN6	9.24e-14
CLP1	2.82e-65
CLPP	1.24e-38
CLPSL2	3.98e-06
CLPTM1	3.11e-105
CLPTM1L	7.74e-28
CLSTN1	1.51e-34
CLU	2.77e-06
CLUAP1	2.47e-84
CLUH	7.51e-21
CLYBL	1.79e-42
CLYBL-AS1	2.94e-05
CMBL	7.65e-73
CMIP	0
CMKLR1	1.92e-22
CMPK1	0
CMTM3	2.97e-65
CMTR2	6.26e-150
CMYA5	2.24e-06
CNGA3	3.72e-10
CNIH3	0
CNKSR3	8.24e-05
CNNM2	2.24e-290
CNNM3	3.69e-114
CNNM4	5.18e-61
CNOT10	2.1e-07
CNOT2	2.23e-153
CNOT8	0
CNP	3.11e-288
CNPPD1	0
CNR1	5.75e-06
CNRIP1	3.78e-128
CNTD1	7.64e-63
CNTNAP3	1.36e-09
COA6	0
COA7	1.94e-140
COG1	1.88e-45
COG3	0
COG4	0
COG6	1.31e-132
COL11A2	5.94e-12
COL1A2	1.57e-05
COL23A1	4.19e-35
COL27A1	2.7e-12
COL28A1	3.51e-08
COL7A1	5.65e-10
COL9A2	1.19e-28
COLGALT1	4.79e-236
COMMD3	0
COMMD4	5.24e-97
COMMD5	0
COMMD9	3.17e-112
COMTD1	1.72e-257
COPA	0
COPB1	5.39e-190
COPB2	0
COPG1	0
COPS3	1.05e-08
COPS6	4.6e-46
COPS7B	0
COPS8	0
COPS8P3	5.28e-06
COPS9	1.26e-202
COPZ1	0
COQ10A	1.89e-151
COQ10B	0
COQ3	2.97e-62
COQ6	4.52e-292
COQ7	0
COQ8A	2.87e-257
CORO1A	0
CORO2A	5.06e-83
CORO7-PAM16	2.83e-250
COSMOC	3.16e-30
COX10	0
COX11	1.49e-274
COX15	1.53e-219
COX18	0
COX19	1.67e-118
COX5A	1.76e-254
COX5B	1.31e-217
COX6A1	7.14e-169
COX6A2	3.74e-08
COX6B1	5.44e-118
COX7A1	1.86e-160
COX8A	1.64e-269
CP	8.19e-08
CPAMD8	7.07e-16
CPD	1.72e-188
CPEB2	0
CPEB3	0
CPED1	4.74e-141
CPM	0
CPNE2	2.75e-57
CPNE3	8.14e-111
CPOX	1.64e-164
CPPED1	3.01e-148
CPSF1	1.16e-24
CPSF2	0
CPSF7	0
CPT1C	1.73e-10
CPVL	5.99e-220
CRACR2B	3.98e-18
CRAT	0
CREB3	0
CREB3L2-AS1	6.37e-09
CREBL2	7.26e-141
CREBRF	1.3e-304
CREBZF	0
CREG1	6.04e-36
CREG2	1.49e-08
CRELD1	5.47e-77
CREM	0
CRHR2	2.32e-08
CRIP1	0
CRIP2	2.46e-88
CRISP3	6.27e-05
CRK	0
CRKL	0
CRPPA-AS1	1.17e-06
CRTAP	1.63e-85
CRTC1	1.4e-23
CRTC2	0
CRY1	3.9e-10
CRY2	2.98e-242
CRYAB	5.82e-10
CRYBG2	3.44e-05
CRYL1	5.6e-250
CRYZ	1.43e-97
CRYZL2P	2.19e-10
CSAD	3.36e-227
CSDC2	5.39e-07
CSE1L	5.54e-271
CSF2RB	0
CSGALNACT2	1.01e-295
CSK	3.38e-195
CSN1S2AP	1.05e-08
CSNK1D	0
CSNK1E	1.78e-46
CSNK1G2	4.61e-91
CSNK2A1	5.45e-245
CSNK2B	6.28e-301
CSPP1	0
CSRNP1	0
CSRNP2	1.06e-96
CST3	0
CSTB	1.13e-264
CTBP2	1.61e-10
CTBS	1e-200
CTC-338M12.4	3.27e-245
CTCF	0
CTCF-DT	1.99e-132
CTDNEP1	5.34e-80
CTDP1	0
CTDSP2	0
CTDSPL	4.51e-27
CTDSPL2	0
CTNNB1	0
CTNNBL1	1.14e-154
CTNS	6.8e-290
CTR9	8.24e-05
CTSA	1.69e-306
CTSB	1.31e-35
CTSF	3.98e-27
CTSH	2.27e-10
CTSL	1.82e-22
CTSZ	0
CTXN2	1.16e-09
CUL1	0
CUL3	2.09e-12
CUL7	3.69e-185
CUZD1	1.58e-05
CWC25	0
CWF19L1	7.59e-266
CXCL14	9.41e-34
CXCL16	5.83e-265
CXCL2	4.33e-62
CXCL3	2.48e-80
CXorf58	1.61e-75
CXXC1	0
CXXC5	1.47e-143
CXXC5-AS1	1.58e-202
CYB561D1	3.81e-206
CYB5A	1.67e-245
CYB5R1	0
CYBA	0
CYBC1	3.59e-67
CYBRD1	0
CYC1	9.37e-255
CYCSP42	4.73e-12
CYFIP1	4.17e-38
CYFIP2	4.24e-32
CYLD	2.39e-191
CYP1B1	6.49e-08
CYP1B1-AS1	2.41e-05
CYP2J2	2.38e-28
CYP2R1	0
CYP39A1	0
CYP3A51P	1.25e-33
CYP51A1	0
CYREN	2.31e-84
CYS1	5.2e-18
CYSTM1	0
CYTH1	8.24e-05
CZIB	3.93e-253
D2HGDH	1.9e-255
DAAM1	4.54e-288
DAG1	2.21e-57
DALRD3	8.28e-111
DANCR	6.18e-117
DAOA	4.12e-12
DAP	3.95e-40
DARS2	3.03e-288
DAZAP1	2.58e-293
DBI	0
DBNDD2	5.37e-08
DBNL	8.45e-10
DBP	5.11e-76
DBR1	3.77e-226
DCAF11	0
DCAF12	0
DCAF17	0
DCAF7	7.39e-206
DCAF8	0
DCBLD1	1.67e-11
DCBLD2	8.34e-79
DCK	3.1e-05
DCLRE1B	0
DCP2	3.2e-16
DCPS	4.11e-76
DCTN1	0
DCTN2	1.01e-218
DCUN1D1	3.37e-241
DCUN1D4	1.04e-156
DCUN1D5	4.01e-277
DCXR	8.38e-29
DDAH1	1.23e-08
DDAH2	3.32e-125
DDHD2	0
DDIAS	3.01e-51
DDIT4	0
DDOST	1.66e-270
DDR1	1.04e-11
DDRGK1	7.56e-180
DDT	1.33e-70
DDX17	0
DDX18	1.31e-155
DDX25	2.25e-51
DDX39A	7.09e-178
DDX39B	3.86e-191
DDX3X	1.12e-41
DDX43	3.72e-10
DDX46	3.82e-262
DDX5	0
DDX56	0
DDX59	0
DEAF1	1.33e-282
DECR1	0
DECR2	1.8e-94
DEDD	2.18e-76
DEF8	1.99e-124
DEFA6	3.1e-05
DEFB108B	3.98e-06
DEGS1	0
DEK	1.84e-154
DELE1	1.12e-282
DENND1C	2.08e-165
DENND2B	9.1e-05
DENND2C	8.05e-39
DENND2D	1.49e-14
DENND3	0
DENND4A	1.94e-07
DENND4B	8e-292
DENND5A	0
DENR	8.46e-92
DEPDC1	3.47e-201
DEPDC7	2.08e-17
DEPP1	7.9e-22
DEPTOR	9.56e-156
DERA	2.63e-187
DERL2	1.6e-05
DESI1	0
DEXI	1.86e-53
DGAT2	1.34e-05
DGCR2	0
DGCR6L	8.63e-170
DGCR8	3.19e-66
DGKA	0
DGKH	7.73e-165
DGKQ	1.97e-27
DHCR24	5.96e-46
DHCR7	5.6e-26
DHRS11	1.73e-22
DHRS13	6.59e-06
DHRS3	1.83e-147
DHRS4L2	2.2e-24
DHRS7	0
DHX16	0
DHX30	0
DHX35	2.31e-164
DHX37	5.34e-76
DHX57	2.88e-197
DHX58	9.73e-242
DHX9	1.61e-176
DIAPH2	2.3e-159
DIMT1	1.85e-07
DIP2B	3.04e-208
DIPK1A	4.18e-233
DIS3L2	0
DISP2	2.15e-32
DIXDC1	8.04e-20
DKC1	1.8e-192
DKK3	3.59e-06
DLAT	0
DLEU2	0
DLG3	3.12e-11
DLG3-AS1	5.67e-17
DLG4	4.6e-42
DLGAP1-AS3	1.06e-06
DLGAP1-AS5	4.6e-07
DLL1	3.54e-50
DLST	0
DM1-AS	9.58e-14
DMAC2	1.36e-11
DMAC2L	7.52e-17
DMAP1	1.59e-134
DMKN	2.12e-10
DMRTC1	2.25e-15
DMTF1	5.65e-10
DNA2	3.14e-39
DNAAF1	5.49e-09
DNAAF2	0
DNAAF5	1.28e-20
DNAAF8	1.18e-238
DNAAF9	9.97e-83
DNAH1	2.31e-17
DNAI2	3.78e-15
DNAI4	0
DNAJA3	0
DNAJA4	1.58e-19
DNAJB11	0
DNAJB2	1.79e-71
DNAJB9	0
DNAJC13	0
DNAJC14	0
DNAJC17	0
DNAJC18	3.51e-08
DNAJC19	3.74e-08
DNAJC21	5.8e-256
DNAJC22	2.12e-10
DNAJC24	4.96e-05
DNAJC25	0
DNAJC5	1.04e-83
DNAJC8	1.69e-226
DNAJC9-AS1	2.51e-92
DNASE1L3	8.48e-10
DNM1	6.49e-11
DNM1L	0
DNM3	1.94e-57
DNMT3A	1.19e-60
DNMT3B	6.86e-87
DNPEP	3.41e-170
DNTTIP1	2.48e-205
DOCK2	6.5e-187
DOCK4-AS1	1.56e-06
DOCK6	1.02e-07
DOCK7	1.95e-133
DOCK8-AS1	4.91e-83
DOK3	0
DOLPP1	3.42e-157
DONSON	1.79e-138
DOT1L	8.16e-29
DPAGT1	0
DPF2	2.74e-224
DPH3	0
DPH7	6.61e-36
DPM3	2.44e-123
DPP3	2.84e-53
DPP7	5.65e-05
DPP9	5.28e-06
DPY19L3	1.36e-218
DPY30	1.53e-148
DPYSL2	6.45e-49
DRAM1	0
DRAP1	0
DRC3	6.53e-06
DRG2	8.55e-29
DRGX	1.25e-07
DSE	8.07e-24
DSN1	2.11e-178
DST	7.86e-23
DSTN	0
DSTYK	0
DTD2	3.57e-104
DTWD1	2.69e-124
DTX2	4.41e-180
DTYMK	0
DUS1L	6.61e-14
DUS2	4.13e-308
DUS4L	0
DUSP1	0
DUSP11	9.15e-263
DUSP12	1.03e-79
DUSP14	2.24e-06
DUSP19	9.01e-94
DUSP28	1.64e-105
DUSP3	1.65e-145
DUSP5	3.5e-308
DUSP6	3.24e-223
DUT	0
DUTP4	8.29e-07
DUX4L8	3.07e-13
DUXA	8.98e-05
DVL2	2.38e-158
DVL3	0
DYM	5.61e-268
DYNC1H1	0
DYNC1LI1	1.9e-272
DYNC1LI2	0
DYNC2H1	2.4e-213
DYNC2I1	9.89e-208
DYNLL1	7.36e-163
DYNLL2	5.43e-275
DYNLT2B	4.46e-22
DYNLT3	8.37e-68
DYRK1B	0
DZANK1	9.04e-241
E2F4	1.78e-243
E2F5	7.11e-36
E2F6	2.46e-92
E2F8	1.05e-220
E4F1	1.37e-165
EAF2	7.39e-233
EBAG9	0
ECD	2.92e-162
ECH1	6.54e-110
ECHDC1	5.75e-06
ECHS1	5.8e-218
ECI1	1.64e-10
ECI2	0
ECRG4	8.74e-16
EDC4	1.12e-102
EDDM3A	8.82e-08
EDEM1	0
EDRF1	2.73e-254
EEF1A1	4.39e-217
EEF1A2	1.23e-08
EEF1AKMT2	0
EEF1E1	1.82e-135
EEF1G	0
EEF2KMT	3.03e-238
EFCAB12	2.34e-07
EFCAB13	4.96e-05
EFCAB14	1.88e-226
EFCAB9	3.75e-05
EFEMP2	3.29e-61
EFHD2	0
EFNA3	2.95e-10
EFNB1	5.04e-68
EGR1	0
EHBP1L1	0
EHD1	4.52e-49
EHD2	2.68e-19
EHMT2	1.93e-07
EID2B	4.62e-202
EIF1AX	5.86e-181
EIF1AY	6.79e-222
EIF1B	1.56e-266
EIF2B4	0
EIF2B5	6.28e-259
EIF2S3	7.87e-293
EIF3CL	4.97e-140
EIF3D	1.29e-09
EIF3F	1.76e-115
EIF3G	4e-80
EIF3I	1.62e-120
EIF3J	0
EIF3L	3.83e-11
EIF4A1	0
EIF4A2	0
EIF4A3	0
EIF4E2	0
EIF4EBP2	6.11e-90
EIF4ENIF1	0
EIF4G1	3.41e-168
EIF4G2	0
EIF5	0
ELAC2	1.91e-131
ELAVL1	2.85e-28
ELF2	0
ELK3	9.94e-100
ELL3	3.69e-240
ELMOD2	1.88e-119
ELOA	2.61e-116
ELOAP1	2.94e-05
ELOB	0
ELOVL2-AS1	1.34e-05
ELOVL5	0
ELP1	0
ELP2	3.48e-11
ELP3	1.67e-153
ELP5	0
EMC3	0
EMC4	2.49e-208
EMC6	0
EMC7	0
EMC9	3.1e-227
EMD	2.71e-199
EMG1	4.2e-158
EMILIN2	0
EML2-AS1	3.61e-23
EML5	1.25e-05
EMP3	0
EMSY	0
EMX1	5.39e-13
ENDOD1	0
ENDOG	2.24e-31
ENDOV	0
ENGASE	2.46e-22
ENKD1	5.44e-233
ENKUR	1.5e-284
ENO1	9.97e-261
ENO2	1.51e-30
ENO3	0
ENTHD1	1.58e-05
ENTPD2	4.6e-07
ENTPD6	0
ENTPD7	3.27e-213
EOLA2	0
EOLA2-DT	1.74e-110
EOMES	1.38e-12
EP400P1	1.42e-114
EPB41L1	3.23e-77
EPC2	0
EPCAM	8.05e-07
EPHB3	1.37e-88
EPHB4	4.92e-07
EPHX1	9.09e-11
EPHX3	2.38e-52
EPM2A-DT	3.78e-05
ERAP1	0
ERAS	9.26e-13
ERBB3	1.17e-18
ERBIN	0
ERC1	0
ERCC1	1.6e-110
ERCC5	0
ERCC6	2.7e-185
ERF	0
ERGIC2	1.75e-09
ERGIC3	4.32e-45
ERLEC1	0
ERMAP	4.26e-73
ERMP1	5.87e-151
ERO1A	3.98e-06
ERO1B	0
ERP29	3.92e-85
ERP44	0
ERVK3-1	5.27e-106
ESCO1	0
ESF1	4.38e-128
ESPL1	5.29e-18
ESPN	7.22e-10
ESPNL	8.29e-07
ESRP2	3.48e-11
ESRRA	5.77e-178
ESS2	1.09e-121
ESYT1	0
ETHE1	5.42e-258
ETNK1	0
ETV1	4.48e-123
ETV2	6.39e-170
ETV3	0
ETV7	1.4e-158
EVA1B	5.49e-09
EVI2A	1.63e-17
EVI5L	4.17e-11
EVL	3.57e-27
EWSAT1	1.78e-11
EXD2	1.7e-60
EXD3	4.3e-77
EXO5	2.17e-137
EXOC3	0
EXOC3L2	1.16e-09
EXOC3L4	1.04e-07
EXOC7	7.2e-179
EXOSC10	4.6e-156
EXOSC2	1.65e-116
EXOSC3	0
EXOSC4	0
EXOSC6	4.15e-32
EXOSC7	0
EXOSC9	5.3e-137
EXPH5	1.08e-12
EXTL2	0
EYA3	1.32e-144
EZR-AS1	8.5e-47
F11R	1.06e-273
F12	1.05e-09
F13A1	2.01e-78
FAAP100	5.83e-282
FABP5	2.81e-56
FABP5P3	1.49e-199
FADD	7e-217
FADS2	9.1e-05
FADS3	8.34e-16
FADS6	5.28e-06
FAF2	0
FAHD2CP	1.79e-306
FALEC	1.4e-22
FAM104A	0
FAM104B	8.37e-121
FAM110B	1.21e-24
FAM114A1	1.18e-51
FAM117A	6.12e-250
FAM117B	1.16e-169
FAM120A	0
FAM120AOS	1.61e-147
FAM131A	3.05e-143
FAM133B	0
FAM151B	6.13e-203
FAM156B	0
FAM161A	3.12e-133
FAM163B	6.6e-06
FAM167A	3.34e-99
FAM168B	0
FAM174A	1.77e-229
FAM174B	9.82e-62
FAM174C	1.41e-71
FAM189B	6.6e-06
FAM193A	0
FAM193B	2.72e-09
FAM199X	2.02e-92
FAM20C	1.11e-116
FAM214B	1.01e-121
FAM221A	5.25e-10
FAM234A	2.13e-95
FAM234B	1.71e-210
FAM241A	0
FAM3A	1.81e-74
FAM50A	1.43e-52
FAM53A	1.5e-13
FAM53B	2.22e-100
FAM53C	0
FAM71E1	1.88e-91
FAM72A	0
FAM76B	0
FAM78A	1.06e-133
FAM81A	1e-182
FAM81B	3.84e-11
FAM91A1	8.36e-205
FANCB	4.55e-222
FANCD2	0
FANCI	4.05e-122
FANCL	1.12e-166
FAR2	1.77e-47
FARSA	3.38e-195
FASN	3.91e-26
FASTK	0
FBH1	0
FBRS	0
FBRSL1	8.91e-147
FBXL14	0
FBXL15	1.55e-06
FBXL16	1.17e-06
FBXL6	9.62e-32
FBXL8	8.59e-57
FBXO10	1.12e-116
FBXO11	0
FBXO22	1.04e-168
FBXO25	0
FBXO27	4.33e-44
FBXO28	1.43e-176
FBXO3	0
FBXO30	0
FBXO31	5.16e-203
FBXO38	6.98e-239
FBXO4	3.7e-107
FBXO41	4.95e-07
FBXO45	1.3e-269
FBXO5	0
FBXW2	0
FBXW5	6.72e-15
FBXW8	7.91e-97
FCAMR	2.78e-09
FCAR	1.46e-73
FCER1G	0
FCF1	0
FCHO2	0
FCHSD1	2.56e-114
FCMR	2.79e-20
FCN1	4.35e-47
FDFT1	6.97e-16
FDX1	9.65e-293
FECH	3.06e-89
FEM1B	0
FEM1C	0
FER1L4	1.03e-05
FER1L6-AS1	1.42e-15
FERMT3	0
FES	0
FEZ2	2.43e-127
FGD3	2.17e-95
FGD4	5.04e-17
FGD5-AS1	2.86e-125
FGF11	1.01e-16
FGF2	2.34e-07
FGFBP3	2.47e-194
FGFR2	2.77e-06
FGFRL1	1.35e-47
FGR	0
FH	3.3e-112
FHIP1A	3.75e-05
FHIP1B	1.01e-275
FHIP2A	0
FHOD1	0
FIBP	6.38e-152
FICD	3.33e-27
FIG4	0
FILIP1	4.42e-06
FIS1	0
FKBP11	4.42e-184
FKBP15	0
FKBP2	0
FKBP3	0
FKBP4	8.21e-54
FKBP8	3.47e-07
FLCN	0
FLI1	0
FLII	4.45e-44
FLJ38576	0
FLNA	7.14e-23
FLNB	5.86e-58
FLOT1	0
FLOT2	2.74e-08
FLT3LG	2.93e-28
FLYWCH1	5.04e-76
FMNL1	7.7e-184
FMNL1-DT	0
FMNL2	7.89e-53
FMO9P	3.44e-05
FMR1	9.25e-82
FNBP1	7.92e-69
FNBP4	0
FNDC4	1.87e-12
FNIP2	7.16e-218
FNTB	1.19e-171
FOS	6.27e-287
FOSB	0
FOSL2	0
FOSL2-AS1	4.84e-148
FOXC2	1.85e-07
FOXC2-AS1	6.29e-08
FOXD3-AS1	2.16e-08
FOXI1	6.37e-09
FOXJ3	3.87e-97
FOXK2	6.89e-79
FOXL1	2.08e-07
FOXO3	1.34e-195
FOXO4	1.42e-23
FOXP4-AS1	4e-67
FOXQ1	1.93e-07
FOXRED1	0
FOXRED2	4.85e-08
FPGS	2.56e-06
FPR2	3.9e-49
FPR3	3.75e-05
FRAT1	1.34e-228
FRAT2	0
FRG1-DT	2.75e-241
FRMD8	2.78e-205
FSTL1	1.24e-25
FTH1	0
FTH1P10	7.6e-11
FTSJ1	2.11e-65
FUBP1	3.98e-06
FUCA1	7.89e-191
FUCA2	1.68e-169
FUNDC2	2.3e-152
FUOM	4.03e-11
FURIN	9.73e-11
FUS	5e-56
FUT11	2.77e-105
FUT7	0
FUT8	0
FUZ	1.14e-61
FXR2	1.25e-07
FXYD5	0
FYCO1	6.8e-10
FZD3	2.76e-33
FZD4-DT	6.41e-38
FZD7	2.22e-44
FZD8	5.29e-15
FZR1	8.67e-58
G0S2	2.46e-228
G2E3	1.72e-211
G3BP2	0
G6PC3	6.9e-60
GAA	1.11e-21
GAB1	0
GABARAP	0
GABARAPL1	0
GABARAPL2	0
GABBR1	1.82e-32
GACAT2	2.92e-09
GADD45B	0
GADD45G	5.45e-80
GADD45GIP1	8.43e-194
GAK	0
GALK1	4.56e-20
GALK2	0
GALNT10	4.35e-193
GALNT11	1.9e-251
GALNT6	8.24e-05
GALNT7	0
GALT	3.07e-158
GAMT	1.63e-11
GAN	7.99e-240
GANAB	6.94e-213
GAPDH	0
GARRE1	6.23e-85
GARS1	6.6e-06
GART	0
GAS2L1	3.98e-39
GAS8	2.77e-90
GATA6	4.32e-71
GATAD1	0
GATAD2A	0
GATAD2B	2.43e-196
GATM	6.99e-35
GBA	8.16e-25
GBA2	0
GBE1	0
GBP3	5.34e-50
GBP6	4.04e-13
GCC2	1.68e-148
GCFC2	3.64e-194
GCG	6.59e-06
GCGR	2.78e-09
GCK	9.49e-111
GCKR	1.89e-06
GCLC	3.72e-223
GCLM	1.51e-196
GCM2	6.07e-06
GCOM1	5.89e-10
GCSH	1.95e-153
GDE1	2.22e-153
GDF5	3.09e-170
GDF9	1.56e-208
GDI1	2.97e-100
GDPD5	9.8e-73
GDPGP1	0
GEMIN4	1.54e-280
GET4	6.17e-196
GFER	6.72e-93
GFM1	2.81e-92
GFPT2	1.6e-05
GFUS	2.18e-22
GGA1	1.14e-210
GGA3	4.01e-14
GGACT	1.69e-39
GGCT	1.59e-98
GGCX	2.33e-202
GGH	8.34e-11
GGPS1	1.66e-193
GHDC	8.91e-163
GHET1	1.64e-95
GID4	0
GIGYF1	1.36e-92
GIMAP1	7.19e-117
GIMAP2	1.55e-06
GIMAP4	8.51e-156
GIMAP5	9.42e-184
GINS4	1.03e-05
GJC3	3.39e-12
GLB1	3.92e-167
GLB1L	9.88e-147
GLB1L2	2.13e-13
GLB1L3	3.59e-06
GLDC	9.68e-09
GLE1	4.73e-170
GLI4	3.18e-269
GLMP	1.7e-66
GLO1	5.02e-64
GLRB	2.34e-07
GLRX	0
GLT1D1	1.53e-27
GLT8D1	0
GLTP	3.82e-215
GMDS	8.29e-100
GMEB2	0
GMFB	9.14e-112
GMFG	0
GMIP	0
GMNN	0
GMPR	5.74e-233
GMPR2	5.67e-268
GMPS	0
GMPSP1	8.25e-08
GNA13	0
GNA14	2.74e-78
GNAI1	3.9e-154
GNAI2	0
GNAS	2.08e-07
GNB1	1.16e-294
GNGT1	1.25e-05
GNL2	1.16e-124
GNL3	1.71e-99
GNPAT	0
GNPDA2	4.1e-146
GNPNAT1	2.84e-174
GNS	9.69e-187
GOLGA4	0
GOLGA7B	8.24e-05
GORAB	4e-289
GORASP1	3.7e-224
GOSR1	3.92e-156
GPBP1	0
GPBP1L1	5.84e-75
GPD1	4.97e-10
GPHN	0
GPI	2.19e-205
GPN2	1.63e-197
GPR107	2.17e-09
GPR108	1.28e-53
GPR137C	1.39e-62
GPR162	3.35e-71
GPR180	7.89e-66
GPR19	1.61e-08
GPR27	1.68e-34
GPR39	2.96e-44
GPR65	1.2e-69
GPR68	1.5e-10
GPR79	4.42e-06
GPR89B	1.29e-144
GPRASP1	1.03e-05
GPRASP2	1.24e-27
GPS1	7.55e-110
GPS2	1.21e-140
GPSM3	0
GRAMD1A	3.51e-117
GRAP	1.17e-59
GRASLND	1.84e-102
GRB10	3.61e-23
GRB2	0
GRHPR	1.95e-122
GRIK4	2.77e-14
GRK3	3.35e-178
GRK3-AS1	2.77e-135
GRK5	4.26e-108
GRK6	5.29e-207
GRPEL1	0
GRPEL2	2.83e-49
GRSF1	7.22e-230
GS1-24F4.2	9.35e-56
GSAP	0
GSK3A	1.71e-217
GSK3B	0
GSPT1	2.96e-94
GSTA6P	8.05e-07
GSTM5	2.4e-182
GSTO2	1.58e-69
GSTP1	0
GTF2B	0
GTF2F1	0
GTF2H2C	3.41e-82
GTF2H3	0
GTF2I	1.18e-31
GTF2IRD1P1	1.45e-118
GTF3C2	0
GTF3C4	0
GTF3C6	4.46e-159
GTPBP1	1.43e-302
GTPBP10	6.92e-79
GTPBP3	7.31e-50
GTPBP4	0
GTSE1	3.44e-05
GUCY1B1	2.03e-145
GUF1	0
GUK1	0
GULP1	3.2e-12
GUSBP11	3.25e-64
GXYLT1	9.01e-90
GYG1	9.2e-13
H1-10	0
H1-2	3.53e-202
H1-4	2.57e-140
H2AC18	1.06e-74
H2AC20	8.23e-151
H2AC21	1.39e-53
H2AC7	6.59e-118
H2AJ	0
H2AX	0
H2AZ2	1.47e-169
H2BC12	0
H2BC13	8.25e-153
H2BC5	0
H2BC6	6.7e-85
H2BC8	2.17e-289
H2BC9	3.38e-155
H3-3B	0
H3C10	2.01e-106
H3C12	3.55e-195
H3C4	2.47e-132
H3C6	2.38e-64
H3C7	2.12e-221
H3Y2	2.1e-07
H4-16	0
H4C11	6.53e-28
H4C12	1.52e-103
H4C13	9.14e-244
H4C14	3.99e-145
H4C2	2.83e-179
H4C6	1.88e-285
H4C9	2.43e-113
HAAO	0
HACD1	1.65e-163
HACD2	3.02e-228
HACD3	2.31e-45
HACE1	1.19e-59
HACL1	1.33e-193
HADH	0
HADHA	0
HAGH	1.91e-43
HAGHL	9.39e-11
HARS2	0
HAT1	7.89e-195
HAUS2	0
HAUS6	3.47e-184
HAUS8	6.27e-05
HAVCR2	1.08e-06
HBA2	2.94e-05
HBEGF	0
HBM	1.92e-08
HCCS	1.19e-45
HCFC2	0
HCG11	5.83e-100
HCG14	7.03e-248
HCG23	6.97e-16
HCG9	5.02e-60
HCK	0
HDAC1	3.49e-283
HDAC10	9.18e-177
HDAC3	9.68e-09
HDAC4-AS1	6.16e-39
HDAC5	9.36e-58
HDAC6	4.14e-160
HDAC7	3.88e-112
HDHD3	9.07e-100
HDHD5	1.25e-64
HDLBP	5.89e-33
HEATR5B	0
HEATR6	9.03e-159
HEBP2	1.58e-306
HECTD3	1.72e-160
HELQ	0
HEMGN	1.58e-05
HEMK1	3.98e-94
HENMT1	3.04e-55
HERC2	8.11e-91
HERC3	0
[truncated: 3,873 more rows]

## Sheet: 6mo
Differentially abundant peaks after 6mo of drinking
p value >0.0001
gene	p.value
ABCA3	2.07e-07
ACBD6	1e-08
ACSBG1	2.38e-06
ACSL6	4.2e-07
ACTE1P	4.25e-16
ACTN2	1.61e-05
ADAM33	3.09e-13
ADCYAP1	1.32e-05
ADSS1	3.18e-18
AGO1	5.88e-08
AK1	4.26e-06
AKR1D1	8.32e-05
AKT2	1.24e-07
ALDH3A1	7.14e-05
ALDOB	1.13e-06
ANKDD1A	7.14e-05
ANKRD30B	9.4e-07
AOC3	8.3e-10
AP1M1	8.24e-11
APLF	3.09e-13
AREL1	2.93e-08
ARRDC1	4.42e-19
ASPRV1	1.32e-05
ATP11A	1.3e-20
ATP13A4	6.16e-05
ATP1A3	8.31e-11
AZGP1P1	1.36e-06
B9D1	1.19e-14
BBOX1	7.42e-12
BHLHE23	1.63e-10
BICD1	4.65e-05
BNIP3P28	2.15e-10
BOK	1.24e-07
BPTFP1	2.77e-05
BRD3	1.07e-08
BRI3P2	1.13e-06
C1orf127	9.51e-24
C20orf204	6.36e-11
C2orf83	1.32e-05
CACNA1A	8.3e-10
CACNA2D1	1.36e-06
CAST	4.2e-07
CASTOR2	1.63e-10
CAT	1.32e-05
CCDC186	1.02e-05
CCDC197	3.87e-09
CCDC88A	4.65e-05
CCNA1	1.63e-10
CCR10	5.61e-11
CD177	2.15e-10
CDC42EP3	5.88e-08
CDH5	1.09e-15
CDO1	5.88e-08
CDRT15	5.53e-16
CEACAM4	1e-08
CEP350	1.32e-05
CFAP99	6.36e-11
CHCHD4P1	3.09e-13
CHMP6	8.32e-10
CHST1	6.48e-13
CHST4	7.8e-09
CIBAR2	8.32e-10
CLASRP	1.13e-06
CLCN2	7.14e-05
CNOT6	9.4e-07
COL12A1	1e-08
COL4A2	3e-13
COL4A6	7.14e-05
COQ4	4.25e-16
CPVL-AS1	5.88e-08
CROCCP2	2.48e-07
CRYBB1	7.14e-05
CRYZL1	1.32e-05
CSDC2	1.11e-07
CSH2	5.88e-08
CSNK1A1L	1.13e-06
CTBP2	8.32e-10
CTCFL	9.4e-07
CTSG	7.42e-12
CUL3	1e-08
CYP1B1-AS1	8.32e-05
CYTH1	7.14e-05
DAAM1	9.4e-07
DAOA	1.63e-10
DBNDD1	6.48e-13
DCAF15	1.87e-10
DCPS	9.51e-24
DDX24	4.65e-05
DECR2	7.02e-16
DEFA5	3.57e-09
DEFA8P	5.52e-07
DLG4	8.31e-06
DOCK2	6.36e-11
DOK4	1.13e-09
DOLPP1	3.09e-13
DPCD	7.42e-12
DPP3	1.86e-05
DPY19L2P4	8.24e-11
DRICH1	4.2e-07
ECSIT	3e-13
EFCAB1	3.61e-22
EFR3B	7.42e-12
EML6	3.26e-09
ENO1	4.65e-05
ENO3	1.07e-08
ENPP2	3.26e-09
EPB41L2	5.88e-08
ERICH3	8.32e-05
EXOC5	1.02e-05
EXOG	8.31e-06
EXOSC10	6.36e-11
EXPH5	8.32e-10
FAM153A	3.18e-18
FAM163A	2.18e-08
FAM215A	1.63e-10
FAM237B	4.25e-16
FAM30A	9.88e-12
FAM71E1	1.87e-07
FAM99B	1.63e-10
FBN2	7.42e-12
FBXW8	3.26e-09
FGF4	7.42e-12
FGFR3P4	1.61e-05
FLACC1	3.26e-09
FMNL2	1.63e-10
FOXG1	1.02e-05
FTCD	2.16e-08
GABRR2	1.26e-05
GALNT15	4.26e-06
GATA4	1.19e-14
GATAD1	4.25e-16
GATM	3.09e-13
GDPD5	1.87e-07
GGH	2.38e-06
GMDS	1.26e-05
GNAO1	7.42e-12
GOT2	6.7e-07
GPAT2	8.32e-10
GPBP1L1	9.4e-07
GPRC5C	3.09e-13
GRIA1	8.31e-06
GRIP1	1.86e-05
GRK7	1.13e-06
GRXCR1	9.4e-07
GSDMC	6.36e-11
GUCY2GP	2.07e-07
HAPLN1	5.88e-08
HCRTR1	8.3e-10
HECTD3	8.24e-11
HIF1AN	2.07e-07
HIPK1	1.36e-06
HMX2	6.19e-12
HNRNPLL	1.32e-05
HOXA7	7.42e-12
HRK	1.11e-07
HS3ST5	9.4e-07
HSBP1L1	1.26e-05
HSPE1P26	9.4e-07
IFNAR2	9.4e-07
IFT22	8.32e-10
IGF1R	8.32e-05
IGHV2-5	1.32e-05
IGHV4-55	1.11e-07
IGKV1-12	6.06e-17
IGKV1-16	7.14e-05
IGLV5-48	4.65e-05
IL7R	1.63e-10
INF2	1.86e-05
ING5	3.87e-09
INMT	9.51e-24
ISLR2	9.18e-07
ITGA9-AS1	5.88e-08
ITLN2	2.15e-10
JAKMIP1	1.61e-05
JPH4	1.63e-10
KASH5	2.15e-10
KCNA1	1.19e-14
KCNH4	1.87e-07
KCNV2	1.18e-11
KHDC3L	1.11e-07
KHSRPP1	1.63e-10
KIF22	7.14e-05
KIF2B	7.42e-12
KIFC3	3.57e-09
KLF17	1.32e-05
KLK9	3.87e-09
KRT18	1.63e-10
KRT19P3	1.11e-07
KRTAP10-1	5.88e-08
KRTAP4-3	1.02e-05
KSR1	1.36e-06
LAD1	6.36e-11
LAMA3	7.42e-12
LAMB4	2.07e-07
LAMP5	4.25e-16
LCA5L	7.42e-12
LDLRAP1	3.4e-06
LIMK2	1.02e-05
LIN28B	9.4e-07
LINC-PINT	2.77e-05
LINC00574	4.25e-16
LINC00578	3.26e-09
LINC00582	1.26e-05
LINC01016	1.07e-08
LINC01018	1.26e-05
LINC01102	9.4e-07
LINC01271	1.34e-09
LINC01387	1.11e-07
LINC01398	1.63e-10
LINC01506	6.16e-05
LINC01526	7.14e-05
LINC01875	2.38e-06
LINC02133	4.65e-05
LINC02153	9.24e-08
LINC02206	3.26e-09
LINC02209	3e-13
LINC02392	5.52e-07
LINC02405	9.51e-24
LINC02621	9.4e-07
LINC02882	1.3e-06
LIPE	8.32e-10
LMO3	3.87e-09
LMO7	1.13e-06
LOC100129291	1.63e-10
LOC100133029	3.26e-09
LOC100420096	1.11e-07
LOC100421173	1e-08
LOC100506274	1.42e-17
LOC100506725	1.42e-17
LOC101928535	5.88e-08
LOC101929237	8.32e-10
LOC105375750	1.63e-10
LOC105379030	1.36e-06
LOC112268475	3.26e-09
LOC345471	1.32e-05
LPAL2	3.18e-18
LRFN3	4.12e-13
LRSAM1	3.02e-07
LYG2	5.88e-08
MAGEA9B	1.42e-17
MAGEB2	5.88e-08
MAGI1	1.02e-05
MAP3K14	6.7e-07
MAPK10	8.31e-06
MAPKAP1	9.4e-07
MCUR1	3.26e-09
MDGA2	7.42e-12
MECP2	1.13e-06
MED15	3.48e-12
MED24	7.42e-12
METTL25	1.25e-30
MICAL2	1.61e-05
MIR137HG	5.88e-08
MIR146A	1.61e-05
MIR204	1.24e-07
MIR3193	6.82e-08
MIR3619	4.8e-10
MIR609	1.42e-17
MIR646	3.09e-13
MIR6749	1.19e-14
MIR6797	2.07e-07
MIR6812	5.88e-08
MIXL1	4.52e-12
MROH1	2.93e-08
MTA1	3.87e-09
MTCL1	4.89e-06
MTG2	8.32e-05
MTMR11	4.89e-06
MTND1P15	9.4e-07
MTO1	7.14e-05
MTRES1P1	7.8e-09
MTRNR2L1	3.26e-09
MUC21	1.09e-15
MUC22	3.02e-07
MUCL1	1.19e-14
MYLK	5.52e-07
MYO15A	3e-13
MYO1C	8.32e-10
MYO6	1.13e-06
NAE1	2.07e-07
NAT1	5.88e-08
NBPF11	3e-13
NDUFA12	5.52e-07
NECAB1	6.82e-08
NFX1	5.88e-08
NHSL2	9.4e-07
NINL	7.54e-21
NIT2	5.52e-07
NKX2-1-AS1	7.14e-05
NPFFR2	9.4e-07
NPLOC4	2.77e-05
NR2F2-AS1	5.52e-07
NR5A1	8.32e-10
NRCAM	8.32e-05
NRSN1	8.31e-06
NTMT2	5.88e-08
NTN5	3.26e-09
NUDCD3	1.11e-07
NUDT16L1	5.59e-10
NUP98	1.61e-05
ODF4	5.88e-08
OPLAH	1e-08
OR4E2	1.13e-06
OR52E4	4.1e-06
OR52P2P	2.25e-10
OR5B19P	5.88e-08
OR5D15P	5.88e-08
PACS1	7.68e-12
PATE4	1.32e-05
PCAT2	3.26e-09
PCSK6	7.42e-12
PDE4C	4.25e-16
PDZD2	7.14e-05
PECAM1	1.11e-07
PFKP	6.16e-05
PGAM1P13	8.31e-06
PGAM1P6	3.57e-09
PHC1	1.19e-14
PHF20L1	7.42e-12
PHKB	9.4e-07
PHYKPL	1.42e-17
PKM	1.87e-14
PKP2	9.4e-07
PLA2G4C	1.26e-05
PLEKHA7	8.32e-05
PML	4.52e-12
PODNL1	8.31e-06
POLE	1.36e-06
POM121L12	1.02e-05
POU4F2	1.61e-05
POU5F1B	6.7e-07
PPEF2	9.4e-07
PPFIA1	1.32e-05
PPP1R13B	1.11e-07
PPP3R2	9.4e-07
PPP4R1	1.32e-05
PPP4R4	5.88e-08
PPP6R3	5.88e-08
PRKDC	3.26e-09
PROB1	6.7e-07
PRR20G	6.74e-13
PRSS37	9.4e-07
PTCD2	9.4e-07
PTPN13	1.36e-06
PTRH1	1.63e-10
RAB3IL1	1.36e-06
RAB6C-AS1	3.46e-10
RABGAP1	1.32e-05
RAD51B	7.42e-12
RAD51C	8.31e-06
RALYL	3.26e-09
RBFADN	1.36e-06
RBM25	7.42e-12
RBSN	1.63e-10
RETNLB	1.13e-06
REXO1L2P	7.68e-12
REXO5	4.65e-05
RFPL3S	7.42e-12
RHBDD1	4.65e-05
RIPOR3-AS1	8.31e-06
RN7SKP188	1.32e-05
RN7SL238P	4.25e-16
RN7SL314P	7.42e-12
RN7SL357P	9.4e-07
RN7SL480P	1.32e-05
RN7SL647P	3.4e-06
RN7SL743P	7.14e-05
RN7SL831P	9.4e-07
RNA5S10	1.59e-19
RNA5SP405	1.11e-07
RNF207	3.28e-16
RNF213	1.63e-10
RNU4ATAC11P	1.32e-05
RNU6-152P	8.32e-05
RNU6-17P	6.36e-11
RNU6-283P	1.13e-06
RNU6-579P	8.32e-10
RNU7-63P	3.09e-13
RNU7-95P	3.48e-12
RPL12P5	9.4e-07
RPL15P1	8.31e-06
RPL19P6	7.42e-12
RPL21P54	9.4e-07
RPL7AP44	9.4e-07
RPS16P3	8.32e-05
RPS4X	8.32e-05
RPS6KA2	7.42e-12
RPS6P23	1.19e-14
RUNX1T1	6.36e-11
SAG	1.02e-05
SAMMSON	1.6e-12
SATB1	4.8e-10
SCAMP5	1e-08
SCTR	1.63e-10
SCUBE1-AS1	1.86e-05
SCYL1	2.93e-08
SFRP1	3e-13
SFXN5	6.36e-11
SGK2	3.61e-22
SGSM2	6.7e-07
SLC12A1	5.88e-08
SLC22A2	1.26e-05
SLC25A3P1	1.32e-05
SLC2A8	1.36e-06
SLC39A11	5.59e-10
SLC44A4	8.24e-11
SLC66A1L	1e-08
SLC9A3P3	4.25e-16
SLC9A3R2	6.7e-07
SMO	7.14e-05
SNED1	1.13e-09
SNORD116-23	7.14e-05
SOS1	1.63e-10
SOST	1.02e-08
SP5	8.31e-06
SPC25	8.31e-06
SPINK5	5.88e-08
SPOCD1	3.09e-13
SQLE	1.92e-09
SRRM1	7.42e-12
SSR4P1	6.48e-13
STK10	8.31e-06
STX3	8.32e-10
TAF15	7.42e-12
TAF1C	2.93e-08
TAS2R38	1.13e-06
TBC1D28	4.1e-06
TEC	1.13e-06
TECPR1	2.15e-10
TENM3	4.65e-05
TESC	1.59e-19
TEX13C	1.26e-05
TEX15	9.4e-07
TFAP2B	5.88e-08
THEM4	1.13e-06
TMEM100	1.32e-05
TMEM237	5.88e-08
TMTC4	3.09e-13
TNK2	3.09e-13
TOM1L2	1.63e-10
TPGS2	3.26e-09
TPPP3	3.4e-06
TPRA1	5.59e-14
TRAV12-3	1.02e-05
TRIM54	1.36e-06
TRIM61	4.52e-12
TRIML2	4.42e-19
TRPM2	1.07e-08
TRPM4	1.87e-10
TSNARE1	1.3e-06
TSPAN12	3.26e-09
TSPOAP1	1.19e-14
TTC39A	1e-08
TTC7B	1.63e-10
TTN-AS1	1.63e-10
TULP1	3e-13
UBA52P9	1.42e-17
UBE2C	3.09e-13
UCP2	1.82e-08
UNC79	9.4e-07
UPF1	1.63e-10
USH1C	1.42e-17
USP31	4.25e-16
UTP4	2.77e-05
VANGL1	3.4e-06
VASN	5.16e-08
VCP	8.31e-06
VENTXP2	1.13e-06
WDR18	7.14e-05
WDR59	4.65e-05
WDR87BP	1.63e-10
WDR90	4.52e-12
WDR91	3.09e-13
WFDC9	1.19e-14
WNT16	7.42e-12
WNT2	9.4e-07
YWHAQP7	5.88e-08
ZDHHC8	5.59e-10
ZFYVE19	6.16e-05
ZNF23	1.19e-14
ZNF561	1.32e-05
ZNF778	2.07e-07
