# Supplementary material for: Short-term heavy drinking in a non-human primate model skews monocytes toward a hypo-inflammatory phenotype
Source: Front Immunol. 2025 Jun 23;16:1606092. doi: 10.3389/fimmu.2025.1606092 (PMC12229841; doi:10.3389/fimmu.2025.1606092)
Supplement: Supplementary Table 4 — Genes for TLR4 module score. [file Table4.xlsx]

## Sheet: Supp.Table4_TLR4signaling_modsc
Supplemental Table 4
Genes for TLR signaling module score
MYD88
IRAK2
IRAK4
TRAF6
TAB2
NEMO
TAK1
IL1B
TNFA
IL6
TIRAP
NFKB
MAPK
EPHB2
MAPK8
JUN
NEMO
PTGS2
CD14
IKBKE
TBK1
CREB1
TBK1
CCL5
TLR4
MAP2K4
MAP2K7
MAPK1
MAPK3
MAPK8
MAPK11
MAPK9
MAPK10
MAPK13
MAP2K1
MAP2K2
MAP2K3
MAP2K6
MAP2K7
NFKB1
NFKBIA
TAB3
IKBKG
TAK2
TAB1
CHUK
TAK3
IKBKB
